# Supplementary material for: Genetic Responses and Aflatoxin Inhibition during Co-Culture of Aflatoxigenic and Non-Aflatoxigenic Aspergillus flavus
Source: Toxins (Basel). 2021 Nov 11;13(11):794. doi: 10.3390/toxins13110794 (PMC8618995; doi:10.3390/toxins13110794)
Supplement: Supplementary file 1 [file toxins-13-00794-s001.zip]

Archive with 1 entries (1 files):
- Supplemental file biocontrol RNAseq paper.xlsx
