# Supplementary material for: Genetic Responses and Aflatoxin Inhibition during Co-Culture of Aflatoxigenic and Non-Aflatoxigenic Aspergillus flavus
Source: Toxins (Basel). 2021 Nov 11;13(11):794. doi: 10.3390/toxins13110794 (PMC8618995; doi:10.3390/toxins13110794)
Supplement: Supplementary file 1 [file toxins-13-00794-s001.zip › Supplemental file biocontrol RNAseq paper.xlsx]

## Sheet: For Geromy more
gene	17_30 vs 53_30	17_72 vs 53_72	mix_30 vs 53_30	mix_72 vs 53_72	mix_30 vs 17_30	mix_72 vs 17_72	description	gene ontology	interpro domains
AFLA_037820	-	1.30349	-	3.03319	-	1.72969	heat shock protein Hsp30-like, putative	cellular response to heat;cellular response to farnesol	Small heat shock protein HSP20;HSP20-like chaperone;Alpha crystallin/Hsp20 domain
AFLA_118940	-	4.61313	-	5.39658	-	-	polyketide synthase, putative	zinc ion binding;oxidoreductase activity;oxidation-reduction process;transferase activity, transferring acyl groups other than amino-acyl groups;phosphopantetheine binding	Polyketide synthase, phosphopantetheine-binding domain;Beta-ketoacyl synthase, N-terminal;Malonyl-CoA ACP transacylase, ACP-binding;Polyketide synthase, dehydratase domain;Acyl transferase/acyl hydrolase/lysophospholipase;S-adenosyl-L-methionine-dependent methyltransferase;Ketoacyl-synthetase, C-terminal extension;Beta-ketoacyl synthase, C-terminal;Polyketide synthase, acyl transferase domain;Pol…
AFLA_118950	-	6.23559	-	7.41268	-	-	hypothetical protein	secondary metabolite biosynthetic process	Alpha/Beta hydrolase fold;Serine hydrolase FSH
AFLA_118960	-	4.80366	-	6.03824	-	-	polyketide synthase, putative	violaceol II biosynthetic process;asperfuranone biosynthetic process;violaceol I biosynthetic process;o-orsellinic acid biosynthetic process;transferase activity;phosphopantetheine binding	Polyketide synthase, phosphopantetheine-binding domain;Malonyl-CoA ACP transacylase, ACP-binding;Acyl transferase/acyl hydrolase/lysophospholipase;S-adenosyl-L-methionine-dependent methyltransferase;Beta-ketoacyl synthase, C-terminal;Polyketide synthase, acyl transferase domain;Polyketide synthase, beta-ketoacyl synthase domain;Beta-ketoacyl synthase, N-terminal;Thiolase-like;Phosphopantetheine b…
AFLA_118970	-	5.23791	-	6.53983	-	-	MAK1-like monooxygenase, putative	monooxygenase activity;oxidation-reduction process	FAD-binding domain;FAD-dependent oxidoreductase 2, FAD binding domain;FAD/NAD(P)-binding domain
AFLA_118980	-	2.88513	-	4.07699	-	-	mitochondrial carrier protein Leu5	mitochondrial inner membrane;integral component of membrane;transmembrane transport	Mitochondrial substrate/solute carrier;Graves disease carrier protein;Mitochondrial carrier protein;Mitochondrial carrier domain
AFLA_118990	-	7.28255	-	9.03213	-	-	efflux pump antibiotic resistance protein, putative	transmembrane transport;integral component of membrane	Major facilitator superfamily domain;Major facilitator superfamily
AFLA_119000	-	9.68611	-	11.3011	-	-	O-methyltransferase, putative	O-methyltransferase activity;methylation	O-methyltransferase, family 2;Winged helix-turn-helix DNA-binding domain;S-adenosyl-L-methionine-dependent methyltransferase;O-methyltransferase COMT-type
AFLA_122110	-	2.81665	-	5.00812	-	2.19147	bifunctional catalase-peroxidase Cat2	cytoplasm;metal ion binding;hydrogen peroxide catabolic process;heme binding;catalase activity;oxidation-reduction process;tryptophan metabolic process;obsolete peroxidase reaction;methane metabolic process	Haem peroxidase, plant/fungal/bacterial;Haem peroxidase
AFLA_124300	-	4.83177	-	7.01349	-	2.18171	hypothetical protein	binding;transmembrane transport;integral component of membrane	Major facilitator superfamily domain;Major facilitator superfamily
AFLA_124980	-	2.07906	-	3.5735	-	1.49444	4-carboxymuconolactone decarboxylase, putative	oxidation-reduction process;lyase activity;peroxiredoxin activity	Carboxymuconolactone decarboxylase-like;AhpD-like
AFLA_125000	-	3.8701	-	5.88848	-	2.01838	bicyclomycin resistance protein, putative	transmembrane transport;integral component of membrane	Major facilitator superfamily domain;Major facilitator superfamily
AFLA_097440	-	-	-	3.06866	-	2.40887	hypothetical protein	-	NmrA-like domain;NAD(P)-binding domain
AFLA_116630	-	-	-	4.15758	-	2.62392	(S)-2-hydroxy-acid oxidase, putative	oxidoreductase activity;oxidation-reduction process;FMN binding	Alpha-hydroxy acid dehydrogenase, FMN-dependent;Aldolase-type TIM barrel;FMN-dependent alpha-hydroxy acid dehydrogenase, active site;FMN-dependent dehydrogenase
AFLA_123710	-	2.78597	-	2.34282	1.35294	-	fatty acid repression mutant protein, putative	extracellular region;intracellular;oxidoreductase activity;oxidation-reduction process	Nitroreductase-like;Nitroreductase
AFLA_023390	2.23278	1.662	-	3.92002	-	2.25801	cutinase precursor, putative	extracellular region;triglyceride catabolic process;cutinase activity;triglyceride lipase activity	Cutinase/acetylxylan esterase;Cutinase, monofunctional;Alpha/Beta hydrolase fold
AFLA_025220	11.9264	7.79302	11.427	7.82941	-	-	UPF0047 domain protein	GPI anchor metabolic process;hydrolase activity, acting on ester bonds;intracellular protein transport	Uncharacterised protein family UPF0047
AFLA_062960	10.0846	10.3218	10.2034	10.1763	-	-	hypothetical protein	RNA polymerase II transcription factor activity, sequence-specific DNA binding;regulation of transcription from RNA polymerase II promoter;nucleus;zinc ion binding	Fungal transcription factor;Zn(2)-C6 fungal-type DNA-binding domain
AFLA_062980	9.76711	9.83983	9.97512	9.69065	-	-	hypothetical protein	catalytic activity;metabolic process	ClpP/crotonase-like domain;Crotonase superfamily
AFLA_095290	9.45656	2.25618	9.59428	2.93091	-	-	hypothetical protein	-	-
AFLA_008080	10.3835	-	9.57669	-	-	-	hypothetical protein	-	-
AFLA_066370	8.93218	8.73954	8.70389	8.78214	-	-	hypothetical protein	transferase activity, transferring phosphorus-containing groups	Protein kinase-like domain
AFLA_062990	8.70453	8.4181	8.67156	8.25337	-	-	1-aminocyclopropane-1-carboxylate oxidase, putative	oxidation-reduction process;iron ion binding;oxidoreductase activity, acting on paired donors, with incorporation or reduction of molecular oxygen, 2-oxoglutarate as one donor, and incorporation of one atom each of oxygen into both donors	Oxoglutarate/iron-dependent dioxygenase;Non-haem dioxygenase N-terminal domain;Isopenicillin N synthase-like
AFLA_126420	7.87344	9.6371	8.50032	9.40001	-	-	hypothetical protein	protein glycosylation;transferase activity, transferring glycosyl groups	Alpha-mannosyltransferase;Nucleotide-diphospho-sugar transferases
AFLA_060350	9.03962	6.0979	8.48863	6.5333	-	-	hypothetical protein	-	-
AFLA_060320	8.64711	7.32937	8.38685	7.14154	-	-	hypothetical protein	-	Membrane attack complex component/perforin (MACPF) domain
AFLA_095300	8.4237	2.59688	8.28755	2.99452	-	-	hypothetical protein	protein binding	Ankyrin repeat-containing domain;Ankyrin repeat
AFLA_095800	7.9256	6.05859	8.04653	5.69559	-	-	short-chain dehydrogenases/reductase, putative	oxidoreductase activity;oxidation-reduction process;secondary metabolic process	Short-chain dehydrogenase/reductase SDR;NAD(P)-binding domain
AFLA_085640	8.39695	4.65305	8.01498	4.80519	-	-	hypothetical protein	peroxisome fission;integral component of peroxisomal membrane	Peroxisomal biogenesis factor 11
AFLA_117340	6.37729	7.90192	7.97788	-	-	-	immune-responsive protein, putative	2-methylcitrate dehydratase activity;propionate catabolic process	MmgE/PrpD
AFLA_104210	8.16148	-	7.75891	-	-	-	PKS-like enzyme, putative	metabolic process;transferase activity	Beta-ketoacyl synthase, N-terminal;Beta-ketoacyl synthase, C-terminal;Starter unit:ACP transacylase;Thiolase-like;Polyketide synthase, beta-ketoacyl synthase domain
AFLA_045540	8.59977	4.70226	7.67532	4.0117	-	-	cytochrome P450, putative	secondary metabolic process;monooxygenase activity;iron ion binding;heme binding;oxidoreductase activity, acting on paired donors, with incorporation or reduction of molecular oxygen;oxidation-reduction process	Cytochrome P450, E-class, group IV;Cytochrome P450
AFLA_121570	8.2338	-	7.66593	-	-	-	hypothetical protein	-	-
AFLA_042440	7.70239	6.41226	7.65393	6.41617	-	-	efflux pump antibiotic resistance protein, putative	transmembrane transport;integral component of membrane	Major facilitator superfamily domain;Major facilitator superfamily
AFLA_076360	8.21187	3.67909	7.60309	3.99121	-	-	hypothetical protein	-	Heterokaryon incompatibility
AFLA_090600	7.75917	2.23832	7.50996	2.36985	-	-	hypothetical protein	-	TLDc domain
AFLA_062940	7.37517	6.64823	7.46378	6.55454	-	-	choline transport protein, putative	integral component of membrane;amino acid transmembrane transporter activity;amino acid transmembrane transport	Amino acid/polyamine transporter I
AFLA_041220	7.31128	7.50397	7.31173	7.44438	-	-	hypothetical protein	transferase activity, transferring phosphorus-containing groups	Protein kinase-like domain;Aminoglycoside phosphotransferase
AFLA_127140	7.28229	3.3459	7.19357	3.32871	-	-	hypothetical protein	-	-
AFLA_011350	7.07247	4.7152	7.14779	4.88361	-	-	hypothetical protein	-	-
AFLA_042410	6.7026	8.23141	7.13177	7.96901	-	-	hypothetical protein	-	-
AFLA_087270	6.42115	1.40312	7.11871	1.62608	-	-	transporter, putative	transmembrane transport;integral component of membrane	Major facilitator superfamily domain;Major facilitator superfamily
AFLA_039270	7.88437	3.63142	7.08121	3.44266	-	-	carboxylesterase, putative	hydrolase activity	Carboxylesterase type B, conserved site;Carboxylesterase type B, active site;Alpha/Beta hydrolase fold;Carboxylesterase, type B
AFLA_120390	7.80992	5.6664	7.04172	5.49751	-	-	hypothetical protein	-	-
AFLA_114660	7.26866	3.12833	6.92432	3.1633	-	-	ankyrin, putative	organic substance metabolic process;primary metabolic process;catalytic activity;protein binding	Ankyrin repeat-containing domain;F-box domain;Ankyrin repeat
AFLA_001810	7.06538	-	6.8319	-	-	-	hypothetical protein	metabolic process;catalytic activity	FAD-binding domain;FAD/NAD(P)-binding domain;Flavin-dependent halogenase
AFLA_094260	7.25422	5.93633	6.76138	5.67654	-	-	IBR finger domain protein	zinc ion binding	IBR domain;E3 ubiquitin ligase RBR family;Zinc finger, RING-type, conserved site
AFLA_039510	6.65382	6.09819	6.74281	5.23327	-	-	hypothetical protein	-	-
AFLA_052930	7.24894	-	6.68882	-	-	-	3-ketosteroid-delta-1-dehydrogenase, putative	oxidation-reduction process;oxidoreductase activity, acting on the CH-CH group of donors	FAD-dependent oxidoreductase 2, FAD binding domain;Uncharacterised conserved protein UCP036654;FAD/NAD(P)-binding domain
AFLA_041210	7.37727	3.89706	6.61729	3.86171	-	-	hypothetical protein	-	-
AFLA_059710	5.81891	7.86336	6.61473	7.68095	-	-	homeobox-containing protein wariai, putative	DNA binding;protein binding	Ankyrin repeat-containing domain;Ankyrin repeat
AFLA_039180	7.54138	-	6.54872	-	-	-	MFS gliotoxin efflux transporter GliA	transmembrane transport;integral component of membrane	Major facilitator superfamily domain;Major facilitator superfamily
AFLA_104240	6.91618	-	6.46924	-	-	-	PKS-like enzyme, putative	transferase activity;metal ion binding;metabolic process	Beta-ketoacyl synthase, N-terminal;Thiolase-like;Polyketide synthase, beta-ketoacyl synthase domain
AFLA_077420	7.01419	-	6.3412	-	-	-	CAIB/BAIF family enzyme	metabolic process;transferase activity	CoA-transferase family III domain;CoA-transferase family III
AFLA_138110	5.20401	-	6.26071	-	1.0567	-	lactonohydrolase, putative	hydrolase activity	Six-bladed beta-propeller, TolB-like;SMP-30/Gluconolactonase/LRE-like region
AFLA_039280	6.85028	4.41092	6.21577	4.12753	-	-	hypothetical protein	-	Alpha/Beta hydrolase fold;Carboxylesterase, type B
AFLA_118390	6.62923	-	6.13372	-	-	-	NCS family nucleoside transporter, putative	membrane;nucleobase transport;nucleobase transmembrane transporter activity	Purine-cytosine permease Fcy2/21/22;Purine-cytosine permease
AFLA_077510	6.13836	-	6.13105	-	-	-	O-methyltransferase, putative	protein dimerization activity;demethylsterigmatocystin 6-O-methyltransferase activity;methylation	O-methyltransferase, family 2;Winged helix-turn-helix DNA-binding domain;S-adenosyl-L-methionine-dependent methyltransferase;O-methyltransferase COMT-type
AFLA_108050	5.87086	1.71726	6.08722	2.15135	-	-	hypothetical protein	-	Heterokaryon incompatibility
AFLA_039230	6.67114	2.87749	6.08351	2.65719	-	-	short-chain dehydrogenase, putative	oxidation-reduction process;oxidoreductase activity	Short-chain dehydrogenase/reductase SDR;NAD(P)-binding domain
AFLA_015860	6.64037	-	6.0577	-	-	-	aconitase, putative	3-isopropylmalate dehydratase activity;3-isopropylmalate dehydratase complex;zinc ion binding;DNA binding;leucine biosynthetic process;nucleus;transcription, DNA-templated;isoleucine biosynthetic process;valine biosynthetic process	Aconitase/3-isopropylmalate dehydratase large subunit, alpha/beta/alpha domain;Aconitase/3-isopropylmalate dehydratase large subunit, alpha/beta/alpha, subdomain 2;Phosphatidylethanolamine-binding protein;Aconitase/3-isopropylmalate dehydratase large subunit, alpha/beta/alpha, subdomain 1/3
AFLA_053220	6.46305	-	6.01735	-	-	-	hypothetical protein	regulation of transcription, DNA-templated;transcription factor activity, sequence-specific DNA binding;sequence-specific DNA binding;transcription factor complex	Protein of unknown function DUF3425;Basic-leucine zipper domain
AFLA_016140	6.88701	2.47573	6.01108	2.5615	-	-	conidial pigment biosynthesis scytalone dehydratase Arp1	melanin metabolic process;scytalone dehydratase activity	Scytalone dehydratase;NTF2-like domain
AFLA_101640	5.7595	1.62219	5.99202	1.96148	-	-	hypothetical protein	-	Bulb-type lectin domain
AFLA_116520	6.93659	2.98152	5.96141	3.22511	-	-	gibberellin 2-beta-dioxygenase, putative	oxidation-reduction process;oxidoreductase activity, acting on paired donors, with incorporation or reduction of molecular oxygen, 2-oxoglutarate as one donor, and incorporation of one atom each of oxygen into both donors	Oxoglutarate/iron-dependent dioxygenase;Isopenicillin N synthase-like
AFLA_001050	6.0723	3.8286	5.93541	4.14236	-	-	MFS transporter Seo1, putative	transmembrane transport;integral component of membrane	Major facilitator superfamily domain;Major facilitator superfamily
AFLA_024270	5.0945	3.4439	5.91719	3.54883	-	-	aryl-alcohol dehydrogenase, putative	flavin adenine dinucleotide binding;choline dehydrogenase activity;oxidation-reduction process;alcohol metabolic process;glycine metabolic process;L-serine metabolic process;threonine metabolic process	Glucose-methanol-choline oxidoreductase, N-terminal;FAD/NAD(P)-binding domain;Glucose-methanol-choline oxidoreductase;Glucose-methanol-choline oxidoreductase, C-terminal
AFLA_083280	6.11591	1.56201	5.90685	1.15269	-	-	hypothetical protein	-	-
AFLA_121700	6.68428	3.6393	5.8722	4.15129	-	-	hypothetical protein	-	S-adenosyl-L-methionine-dependent methyltransferase
AFLA_045290	6.17062	1.68062	5.85118	1.90542	-	-	extracellular endoglucanase/cellulase, putative	cellulase activity;cellulose binding;cellulose catabolic process;xyloglucan catabolic process;extracellular region;starch metabolic process;sucrose metabolic process	Glycoside hydrolase superfamily;Cellulose-binding domain, fungal;Glycoside hydrolase, family 5
AFLA_125350	4.63027	-	5.81313	-	-	-	hypothetical protein	-	-
AFLA_066150	5.57941	3.33119	5.80881	3.92378	-	-	endo-1,4-beta-xylanase A precursor, putative	xylan catabolic process;extracellular region;endo-1,4-beta-xylanase activity;D-xylose metabolic process	Glycoside hydrolase superfamily;Glycoside hydrolase family 10 domain
AFLA_091800	5.66859	-	5.73094	-	-	-	hypothetical protein	-	-
AFLA_091790	5.31485	3.30203	5.71858	3.20152	-	-	alpha-1,3-glucanase/mutanase, putative	hydrolase activity, acting on ester bonds;metabolic process	Glycoside hydrolase family 71
AFLA_035960	6.1349	3.81351	5.70301	3.7428	-	-	hypothetical protein	-	-
AFLA_039190	6.66295	-	5.67574	-	-	-	hypothetical protein	-	-
AFLA_129450	5.71835	-	5.66559	-	-	-	MFS transporter, putative	carbohydrate metabolic process;transcription, DNA-templated;DNA binding;transmembrane transport;integral component of membrane;nucleus;zinc ion binding;catalytic activity	Major facilitator superfamily domain;Major facilitator superfamily
AFLA_066740	4.90543	1.54105	5.64985	1.56666	-	-	MSF multidrug transporter, putative	transmembrane transport;integral component of membrane	Major facilitator superfamily domain;Major facilitator superfamily
AFLA_054180	4.98833	-	5.64714	-	-	-	hypothetical protein	-	-
AFLA_041430	4.77044	-	5.60928	-	-	-	glutamine synthetase, putative	glutamate-ammonia ligase activity;glutamine biosynthetic process;peptidoglycan biosynthetic process	Glutamine synthetase, catalytic domain;Glutamine synthetase, beta-Grasp domain;Glutamine synthetase/guanido kinase, catalytic domain
AFLA_104250	5.84321	-	5.60736	-	-	-	PKS-like enzyme, putative	zinc ion binding;oxidoreductase activity;oxidation-reduction process;transferase activity, transferring acyl groups other than amino-acyl groups	Alcohol dehydrogenase, C-terminal;GroES-like;Polyketide synthase, enoylreductase domain;NAD(P)-binding domain
AFLA_104230	5.85757	-	5.58552	-	-	-	MFS transporter, putative	transmembrane transport;integral component of membrane	Major facilitator superfamily domain;Major facilitator superfamily
AFLA_011370	6.44662	3.30579	5.58434	3.02929	-	-	hypothetical protein	-	-
AFLA_077230	5.99704	4.34109	5.57889	4.13216	-	-	hypothetical protein	regulation of transcription from RNA polymerase II promoter;zinc ion binding;RNA polymerase II transcription factor activity, sequence-specific DNA binding;nucleus	Zn(2)-C6 fungal-type DNA-binding domain
AFLA_040810	6.23651	5.86672	5.57024	6.10257	-	-	hypothetical protein	-	-
AFLA_107910	5.73162	7.11718	5.56132	7.17457	-	-	hypothetical protein	-	Polyketide cyclase SnoaL-like domain;NTF2-like domain
AFLA_127130	5.52812	-	5.52665	-	-	-	hypothetical protein	-	FAD/NAD(P)-binding domain
AFLA_057740	5.98293	-	5.51935	-	-	-	aldehyde dehydrogenase, putative	oxidation-reduction process;aldehyde dehydrogenase (NAD) activity;gluconeogenesis;glycolytic process;arginine metabolic process;histidine metabolic process;isoleucine catabolic process;leucine catabolic process;lysine catabolic process;proline metabolic process;tryptophan metabolic process;valine catabolic process;fatty acid metabolic process;bile acid biosynthetic process;1,2-dichloroethane cata…	Aldehyde dehydrogenase N-terminal domain;Aldehyde dehydrogenase domain;Aldehyde/histidinol dehydrogenase
AFLA_039710	5.83219	1.17192	5.50777	1.57048	-	-	quinone oxidoreductase, putative	zinc ion binding;oxidoreductase activity;oxidation-reduction process	GroES-like;Polyketide synthase, enoylreductase domain;Alcohol dehydrogenase, N-terminal;NAD(P)-binding domain
AFLA_010790	6.26422	1.51084	5.48264	1.64836	-	-	elongation factor 1 gamma, putative	translation elongation factor activity;transferase activity;ribosome;regulation of translational elongation;protein binding	Glutathione S-transferase, C-terminal;Glutathione S-transferase, N-terminal;Glutathione S-transferase, C-terminal-like;Thioredoxin-like fold
AFLA_094140	4.88809	4.17035	5.47967	3.98674	-	-	hypothetical protein	catechol 1,2-dioxygenase activity;ferric iron binding;oxidation-reduction process;benzoate metabolic process;1,4-dichlorobenzene catabolic process;xylene catabolic process;toluene catabolic process;carbazole catabolic process	Intradiol ring-cleavage dioxygenase, core
AFLA_121840	5.02283	-	5.43222	-	-	-	NAD dependent epimerase/dehydratase family protein	cellular metabolic process;coenzyme binding;catalytic activity	NAD(P)-binding domain
AFLA_016350	-	5.9739	5.42502	6.83451	3.23964	-	NAD(P)H-dependent FMN reductase LOT6, putative	oxidation-reduction process;oxidoreductase activity	Flavoprotein-like domain;NADPH-dependent FMN reductase-like
AFLA_077440	5.87498	-	5.40618	-	-	-	threonine aldolase, putative	zinc ion binding;DNA binding;threonine aldolase activity;pyridoxal phosphate binding;nucleus;transcription, DNA-templated;glycine metabolic process;L-serine metabolic process;threonine metabolic process	Pyridoxal phosphate-dependent transferase, major region, subdomain 1;Aromatic amino acid beta-eliminating lyase/threonine aldolase;Pyridoxal phosphate-dependent transferase, subdomain 2;Pyridoxal phosphate-dependent transferase
AFLA_137340	4.99146	1.62328	5.39415	1.48625	-	-	efflux pump antibiotic resistance protein, putative	transmembrane transport;integral component of membrane	Major facilitator superfamily domain;Major facilitator superfamily
AFLA_053580	5.07401	5.14456	5.39184	5.5157	-	-	hypothetical protein	-	-
AFLA_019460	6.16072	1.12935	5.37882	-	-	-	hypothetical protein	-	-
AFLA_121710	5.94568	3.39381	5.37582	3.46713	-	-	hypothetical protein	-	-
AFLA_009930	4.0176	-	5.36734	-	-	-	diacylglycerol pyrophosphate phosphatase, putative	membrane;metabolic process;catalytic activity	Phosphatidic acid phosphatase type 2/haloperoxidase
AFLA_041410	4.44686	-	5.36496	-	-	-	aldehyde dehydrogenase family protein, putative	oxidation-reduction process;succinate-semialdehyde dehydrogenase (NAD+) activity	Aldehyde dehydrogenase N-terminal domain;Aldehyde dehydrogenase domain;Aldehyde/histidinol dehydrogenase;Aldehyde dehydrogenase, glutamic acid active site
EQ963472_tRNA_Arg3	5.85451	-	5.3329	-	-	-	-	#N/A	#N/A
AFLA_095470	5.25117	5.25428	5.29943	5.25791	-	-	hypothetical protein	protein tyrosine kinase activity;peptidyl-tyrosine phosphorylation	Protein kinase-like domain;Aminoglycoside phosphotransferase;Tyrosine-protein kinase, active site
AFLA_107880	5.40389	2.58018	5.29142	2.83405	-	-	facilitator of iron transport 3 precursor, putative	-	-
AFLA_010310	5.75331	-	5.28678	-	-	-	2,4-dihydroxyhept-2-ene-1,7-dioic acid aldolase	cellular aromatic compound metabolic process;carbon-carbon lyase activity	HpcH/HpaI aldolase/citrate lyase domain;Pyruvate/Phosphoenolpyruvate kinase-like domain
AFLA_063000	5.36179	6.20408	5.27228	5.74151	-	-	formiminoglutamate hydrolase, putative	metal ion binding;hydrolase activity, acting on carbon-nitrogen (but not peptide) bonds, in linear amidines;nitrogen compound metabolic process	Ureohydrolase, manganese-binding site;Ureohydrolase
AFLA_114320	4.73119	-	5.24126	-	-	-	pyrroline-5-carboxylate dehydrogenase, putative	1-pyrroline-5-carboxylate dehydrogenase activity;oxidoreductase activity, acting on the aldehyde or oxo group of donors, NAD or NADP as acceptor;cellular response to amino acid starvation;oxidation-reduction process;arginine metabolic process;proline biosynthetic process	Aldehyde dehydrogenase domain;Aldehyde/histidinol dehydrogenase
AFLA_001120	-	3.89814	5.23885	7.24032	-	3.34218	hypothetical protein	-	NAD(P)-binding domain
AFLA_129230	5.50058	2.13448	5.18636	1.96322	-	-	hypothetical protein	flavin adenine dinucleotide binding;UDP-N-acetylmuramate dehydrogenase activity;oxidation-reduction process;amino sugar metabolic process	Berberine/berberine-like;CO dehydrogenase flavoprotein-like, FAD-binding, subdomain 2;FAD-binding, type 2;FAD-binding, type 2, subdomain 1;FAD linked oxidase, N-terminal
AFLA_070640	5.63369	-	5.13572	-	-	-	hypothetical protein	-	-
AFLA_117350	2.61312	3.09864	5.13245	-	-	-	gluconolactonase precursor, putative	-	Six-bladed beta-propeller, TolB-like;SMP-30/Gluconolactonase/LRE-like region
AFLA_072390	5.33381	5.98068	5.11982	6.04383	-	-	srpk, putative	single-organism transport;protein phosphorylation;ATP binding;protein serine/threonine kinase activity;serine family amino acid metabolic process	Protein kinase-like domain;Serine/threonine-protein kinase, active site;Protein kinase domain
AFLA_039210	5.42147	2.19017	5.10593	2.03199	-	-	cytochrome P450, putative	heme binding;oxidoreductase activity, acting on paired donors, with incorporation or reduction of molecular oxygen;monooxygenase activity;iron ion binding;oxidation-reduction process	Cytochrome P450, conserved site;Cytochrome P450, E-class, group IV;Cytochrome P450
AFLA_068320	5.22309	-	5.10433	-	-	-	hypothetical protein	protein binding	F-box domain
AFLA_124620	3.4077	6.90967	5.09522	6.80688	-	-	disulfide oxidoreductase, putative	flavin adenine dinucleotide binding;oxidoreductase activity;transferase activity;oxidation-reduction process	FAD/NAD(P)-binding domain
AFLA_122440	5.30579	1.76598	5.08542	1.76384	-	-	lipase/thioesterase family protein	hydrolase activity;metabolic process	Alpha/Beta hydrolase fold;Alpha/beta hydrolase fold-3
AFLA_034390	5.97004	1.69078	5.07596	2.29873	-	-	hypothetical protein	-	-
AFLA_008100	5.86343	-	5.0722	-	-	-	hypothetical protein	-	Clostridium P47 protein
AFLA_059840	3.82088	1.86517	5.07001	2.54684	-	-	hypothetical protein	-	-
AFLA_063020	4.26558	5.43176	5.06344	6.02263	-	-	multidrug resistance pump, putative	drug transmembrane transport;membrane;antiporter activity;drug transmembrane transporter activity	Multi antimicrobial extrusion protein
AFLA_062610	4.48784	-	5.06317	-	-	-	competence/damage-inducible protein CinA, putative	ribonucleotide binding;transferase activity;anion binding;metabolic process	CinA, C-terminal
AFLA_041420	4.65389	-	5.0579	-	-	-	GMP synthase	single-organism metabolic process;oxidoreductase activity;ligase activity	Class I glutamine amidotransferase-like;Glutamine amidotransferase
AFLA_126740	4.02639	3.68033	5.05364	3.66293	1.02725	-	lipase precursor, putative	triglyceride lipase activity;lipid catabolic process;glycerolipid metabolic process	Alpha/Beta hydrolase fold;Fungal lipase-like domain
AFLA_077370	5.93584	3.78326	5.05351	3.94437	-	-	hypothetical protein	-	-
AFLA_138320	4.69169	4.73761	5.05154	4.16091	-	-	hypothetical protein	-	Alpha/Beta hydrolase fold;Alpha/beta hydrolase fold-1
AFLA_027610	3.99295	2.85086	5.04028	3.23147	-	-	hypothetical protein	-	-
AFLA_075600	6.25565	-	5.01954	-	-	-	hypothetical protein	-	-
AFLA_039240	5.52055	1.06432	5.00997	-	-	-	aristolochene synthase, putative	magnesium ion binding;terpene synthase activity	Isoprenoid synthase domain
AFLA_077000	4.27991	-	5.00856	-	-	-	hypothetical protein	-	-
AFLA_073390	4.82691	5.21135	5.00132	5.02498	-	-	3-oxoacyl-[acyl-carrier-protein] reductase, putative	oxidation-reduction process;oxidoreductase activity	Short-chain dehydrogenase/reductase SDR;Short-chain dehydrogenase/reductase, conserved site;NAD(P)-binding domain
AFLA_017320	3.96965	3.758	4.97073	-	-	-	hypothetical protein	-	Concanavalin A-like lectin/glucanase domain
AFLA_090570	5.65579	-	4.93884	-	-	-	hypothetical protein	-	-
AFLA_089920	5.05654	-	4.92747	1.3089	-	-	hypothetical protein	organic substance metabolic process;primary metabolic process;cellular metabolic process	-
AFLA_010320	3.15235	5.17225	4.92184	5.4021	-	-	O-methyltransferase, putative	methylation;O-methyltransferase activity	O-methyltransferase, family 2;Winged helix-turn-helix DNA-binding domain;S-adenosyl-L-methionine-dependent methyltransferase;O-methyltransferase COMT-type
AFLA_004470	4.52392	-	4.91912	-	-	-	hypothetical protein	anchored component of plasma membrane;fungal-type cell wall;cellular process;1,3-beta-glucanosyltransferase activity	-
AFLA_067150	-	-	4.91171	-	2.04493	-	hypothetical protein	intracellular	NmrA-like domain;NAD(P)-binding domain
AFLA_062970	3.82561	4.91208	4.88193	4.99189	-	-	copper/topaquinone oxidase, putative	copper ion binding;oxidation-reduction process;quinone binding;primary amine oxidase activity;amine metabolic process	Copper amine oxidase;Copper amine oxidase, C-terminal;Copper amine oxidase, N-terminal;Copper amine oxidase, N2-terminal
AFLA_011300	5.70636	-	4.87705	-	-	-	hypothetical protein	metabolic process;molybdenum ion binding;pyridoxal phosphate binding;catalytic activity	Molybdenum cofactor sulfurase, C-terminal;Pyruvate kinase-like, insert domain
AFLA_115330	5.14786	-	4.86354	-	-	-	hypothetical protein	-	-
AFLA_019190	4.8026	2.88841	4.85015	2.77119	-	-	aspartyl protease, putative	extracellular region;proteolysis;aspartic-type endopeptidase activity	Aspartic peptidase, active site;Aspartic peptidase A1 family;Peptidase family A1 domain;Aspartic peptidase domain
AFLA_110980	5.5665	-	4.82013	-	-	-	hypothetical protein	L-ascorbic acid binding;iron ion binding;oxidoreductase activity, acting on paired donors, with incorporation or reduction of molecular oxygen, 2-oxoglutarate as one donor, and incorporation of one atom each of oxygen into both donors;oxidation-reduction process	Oxoglutarate/iron-dependent dioxygenase;Prolyl 4-hydroxylase, alpha subunit
AFLA_108550	4.53161	-	4.81253	-	-	-	polyketide synthase, putative	pathogenesis;hydroquinone;shamixanthone biosynthetic process;pigment metabolic process involved in developmental pigmentation;monodictyphenone biosynthetic process;o-orsellinic acid biosynthetic process;emericellamide biosynthetic process;sterigmatocystin biosynthetic process;transferase activity, transferring acyl groups;endocrocin biosynthetic process;pigment biosynthetic process;arugosin biosy…	Starter unit:ACP transacylase;Malonyl-CoA ACP transacylase, ACP-binding;Acyl transferase/acyl hydrolase/lysophospholipase;Beta-ketoacyl synthase, C-terminal;Polyketide synthase, acyl transferase domain;Polyketide synthase, beta-ketoacyl synthase domain;Beta-ketoacyl synthase, active site;Beta-ketoacyl synthase, N-terminal;Thiolase-like;Phosphopantetheine binding ACP domain;Acyl transferase;Polyke…
AFLA_077290	5.38888	-	4.80942	-	-	-	UMTA methyltransferase family protein	methylation;methyltransferase activity	S-adenosyl-L-methionine-dependent methyltransferase
AFLA_117390	3.42525	3.40005	4.80381	-	-	-	alpha-ketoglutarate-dependent sulfonate dioxygenase, putative	dioxygenase activity;oxidation-reduction process	TauD/TfdA-like domain
AFLA_062950	4.82024	5.0536	4.8009	4.83464	-	-	hypothetical protein	-	-
AFLA_075770	4.73106	3.36393	4.78471	4.286	-	-	dienelactone hydrolase family protein	hydrolase activity	Dienelactone hydrolase;Alpha/Beta hydrolase fold
AFLA_096650	5.80002	2.49221	4.77701	2.20277	-	-	hypothetical protein	-	-
AFLA_134760	5.51948	-	4.76862	-	-	-	hypothetical protein	-	-
AFLA_008600	4.6752	-	4.76017	1.28127	-	-	hypothetical protein	-	P-loop containing nucleoside triphosphate hydrolase
AFLA_118270	4.55431	5.84505	4.75815	5.64487	-	-	beta-lactamase	-	Beta-lactamase-related;Beta-lactamase/transpeptidase-like
AFLA_100560	5.07885	7.73134	4.75363	7.45483	-	-	hypothetical protein	-	Alpha-L-rhamnosidase RhaM;Galactose-binding domain-like
AFLA_118640	4.53579	-	4.75169	-	-	-	hypothetical protein	-	-
AFLA_004460	4.754	-	4.73766	-	-	-	fatty acid desaturase family protein	fatty acid biosynthetic process;obsolete mycelium development;stearoyl-CoA 9-desaturase activity;iron ion binding;heme binding;integral component of membrane;endoplasmic reticulum;oxidation-reduction process	Fatty acid desaturase domain;Cytochrome b5, heme-binding site;Acyl-CoA desaturase;Cytochrome b5-like heme/steroid binding domain;Fatty acid desaturase type 1, conserved site;Acyl-CoA desaturase, haem/steroid binding domain-containing
AFLA_118130	4.28583	-	4.69149	2.10181	-	-	hypothetical protein	-	-
AFLA_136950	4.54734	2.6821	4.68836	2.21853	-	-	cytochrome P450 monooxygenase, putative	monooxygenase activity;iron ion binding;heme binding;oxidoreductase activity, acting on paired donors, with incorporation or reduction of molecular oxygen;sterigmatocystin biosynthetic process;oxidation-reduction process	Cytochrome P450, E-class, group I;Cytochrome P450
AFLA_087280	4.39108	2.26332	4.68742	2.42774	-	-	alpha-ketoglutarate-dependent taurine dioxygenase	oxidation-reduction process;taurine dioxygenase activity	TauD/TfdA-like domain
AFLA_005560	4.85404	1.84686	4.67039	1.59626	-	-	integral membrane protein, putative	-	-
AFLA_042390	5.37788	-	4.64403	-	-	-	glyceraldehyde 3-phosphate dehydrogenase, putative	NAD binding;glyceraldehyde-3-phosphate dehydrogenase (NAD+) (phosphorylating) activity;oxidation-reduction process;NADP binding;gluconeogenesis;glycolytic process	NAD(P)-binding domain;Glyceraldehyde-3-phosphate dehydrogenase, type I;Glyceraldehyde 3-phosphate dehydrogenase, NAD(P) binding domain;Glyceraldehyde 3-phosphate dehydrogenase, active site;Glyceraldehyde 3-phosphate dehydrogenase, catalytic domain;Glyceraldehyde/Erythrose phosphate dehydrogenase family
AFLA_011540	5.1347	-	4.62301	-	-	-	hypothetical protein	transmembrane transport;integral component of membrane	Major facilitator superfamily domain;Major facilitator superfamily
AFLA_039220	5.02282	-	4.61547	-	-	-	cytochrome P450, putative	heme binding;oxidoreductase activity, acting on paired donors, with incorporation or reduction of molecular oxygen;iron ion binding;oxidation-reduction process	Cytochrome P450
AFLA_022800	4.70528	7.86149	4.6114	7.98886	-	-	hypothetical protein	response to stress;integral component of membrane	RTA-like protein
AFLA_075810	4.30923	7.9917	4.60301	7.55496	-	-	efflux pump antibiotic resistance protein, putative	-	P-loop containing nucleoside triphosphate hydrolase
AFLA_036530	4.91367	3.58834	4.59318	3.35285	-	-	hypothetical protein	metabolic process;hydrolase activity	Glycosyl hydrolase, family 88;Six-hairpin glycosidase-like
AFLA_126640	3.62675	-	4.58865	1.91906	-	-	integral membrane protein Pth11-like, putative	-	-
AFLA_096040	4.73918	5.58447	4.57429	6.9248	-	1.34032	hypothetical protein	oxidation-reduction process;oxidoreductase activity	FAD/NAD(P)-binding domain;FAD dependent oxidoreductase
AFLA_004980	5.54414	-	4.56454	-	-	-	hypothetical protein	-	-
AFLA_109280	5.0209	1.56903	4.56308	1.35267	-	-	integral membrane protein Pth11-like, putative	-	-
AFLA_039200	5.07184	-	4.55524	-	-	-	cytochrome P450, putative	heme binding;oxidoreductase activity, acting on paired donors, with incorporation or reduction of molecular oxygen;monooxygenase activity;iron ion binding;oxidation-reduction process	Cytochrome P450, conserved site;Cytochrome P450, E-class, group I;Cytochrome P450
AFLA_108070	3.60921	-	4.54911	3.58194	-	-	hypothetical protein	-	HotDog domain
AFLA_016130	5.51066	-	4.54824	-	-	-	hypothetical protein	transferase activity	Winged helix-turn-helix DNA-binding domain
AFLA_102150	5.10268	-	4.5432	-	-	-	SAM dependent methyltransferase, putative	methylation;methyltransferase activity	S-adenosyl-L-methionine-dependent methyltransferase
AFLA_117580	5.01327	1.38756	4.54262	1.6414	-	-	cytochrome P450, putative	oxidation-reduction process;versicolorin reductase activity;positive regulation of sterigmatocystin biosynthetic process;oxidoreductase activity, acting on paired donors, with incorporation or reduction of molecular oxygen;monooxygenase activity;heme binding;iron ion binding	Cytochrome P450, E-class, group I;Cytochrome P450
AFLA_012940	4.39456	2.96425	4.51801	2.13738	-	-	sulfatase, putative	sulfuric ester hydrolase activity;carbohydrate metabolic process;hydrolase activity, hydrolyzing O-glycosyl compounds	Sulfatase, conserved site;Alkaline-phosphatase-like, core domain;Sulfatase, N-terminal;Alkaline phosphatase-like, alpha/beta/alpha;Domain of unknown function DUF4976
AFLA_128710	5.32449	-	4.51536	-	-	-	hypothetical protein	regulation of transcription from RNA polymerase II promoter;zinc ion binding;nucleic acid binding;RNA polymerase II transcription factor activity, sequence-specific DNA binding;nucleus	Zn(2)-C6 fungal-type DNA-binding domain
AFLA_119690	1.64815	4.46935	4.50824	4.70224	2.86009	-	hypothetical protein	extracellular region	-
AFLA_082380	4.04781	3.14971	4.50685	3.66779	-	-	alcohol dehydrogenase, putative	zinc ion binding;oxidoreductase activity;oxidation-reduction process	GroES-like;Alcohol dehydrogenase, N-terminal;NAD(P)-binding domain;Alcohol dehydrogenase, zinc-type, conserved site;Alcohol dehydrogenase, C-terminal;Polyketide synthase, enoylreductase domain
AFLA_061090	5.35398	-	4.49757	-	-	1.20239	MAP kinase SakA	MAP kinase activity;protein phosphorylation;ATP binding;intracellular part;MAPK cascade;transmembrane receptor protein serine/threonine kinase signaling pathway;serine family amino acid metabolic process	Protein kinase-like domain;Serine/threonine-protein kinase, active site;Protein kinase domain;Mitogen-activated protein (MAP) kinase, conserved site
AFLA_000750	5.23155	1.61952	4.49734	2.43222	-	-	phenylacetaldoxime dehydratase family protein, putative	-	Haem-containing dehydratase
AFLA_077390	3.99299	1.69537	4.49717	1.72171	-	-	hypothetical protein	-	-
AFLA_041340	3.99575	-	4.49357	-	-	-	oxidoreductase, short-chain dehydrogenase/reductase family	glucose 1-dehydrogenase [NAD(P)] activity;pentose-phosphate shunt	Short-chain dehydrogenase/reductase SDR;NAD(P)-binding domain
AFLA_062820	3.25522	5.27901	4.4911	5.04205	1.23588	-	polyketide synthase, putative	transferase activity, transferring acyl groups other than amino-acyl groups;asperfuranone biosynthetic process;oxidoreductase activity;zinc ion binding;oxidation-reduction process;phosphopantetheine binding	Polyketide synthase, phosphopantetheine-binding domain;Beta-ketoacyl synthase, N-terminal;Malonyl-CoA ACP transacylase, ACP-binding;Polyketide synthase, dehydratase domain;Acyl transferase/acyl hydrolase/lysophospholipase;S-adenosyl-L-methionine-dependent methyltransferase;Ketoacyl-synthetase, C-terminal extension;Beta-ketoacyl synthase, C-terminal;Phosphopantetheine attachment site;Polyketide sy…
AFLA_119300	5.38045	-	4.48531	-	-	-	hypothetical protein	-	-
AFLA_106020	4.73952	-	4.46111	1.09863	-	-	monocarboxylate permease, putative	transmembrane transport;integral component of membrane	Major facilitator superfamily domain;Major facilitator superfamily
AFLA_077520	4.58044	-	4.44228	-	-	-	hypothetical protein	-	-
AFLA_136800	4.84165	-	4.44073	-	-	-	hypothetical protein	transferase activity, transferring acyl groups;hydrolase activity	Alpha/Beta hydrolase fold;UPF0255 family
AFLA_049790	4.82492	-	4.43732	-	-	-	hypothetical protein	metabolic process;hydrolase activity	Alpha/Beta hydrolase fold;Alpha/beta hydrolase fold-3
AFLA_011320	2.80238	3.24606	4.4188	-	-	-	hypothetical protein	single-organism cellular process	P-loop containing nucleoside triphosphate hydrolase
AFLA_116970	3.97985	-	4.41812	-	-	-	hypothetical protein	-	-
AFLA_001650	3.45099	1.7103	4.41721	1.62546	-	-	efflux pump antibiotic resistance protein, putative	transmembrane transport;integral component of membrane	Major facilitator superfamily domain;Major facilitator superfamily
AFLA_135690	4.93987	-	4.41634	-	-	-	hypothetical protein	-	-
AFLA_049140	4.71216	1.36146	4.4139	2.35249	-	-	pantothenate transporter, putative	transmembrane transport;integral component of membrane	Major facilitator superfamily domain;Major facilitator superfamily
AFLA_062860	3.54557	5.3987	4.40098	5.05153	-	-	polyketide synthase, putative	violaceol II biosynthetic process;asperfuranone biosynthetic process;violaceol I biosynthetic process;o-orsellinic acid biosynthetic process;transferase activity;phosphopantetheine binding	Polyketide synthase, phosphopantetheine-binding domain;Starter unit:ACP transacylase;Malonyl-CoA ACP transacylase, ACP-binding;Acyl transferase/acyl hydrolase/lysophospholipase;Beta-ketoacyl synthase, C-terminal;Polyketide synthase, acyl transferase domain;Polyketide synthase, beta-ketoacyl synthase domain;NAD(P)-binding domain;Beta-ketoacyl synthase, N-terminal;Acyl transferase;Phosphopantethein…
AFLA_031920	-	-	4.39077	-	-	-	hypothetical protein	-	-
AFLA_076370	-	-	4.38999	-	-	-	ankyrin repeat-containing protein, putative	protein binding	Ankyrin repeat-containing domain;Ankyrin repeat
AFLA_040170	3.94094	-	4.38095	-	-	-	hypothetical protein	-	-
AFLA_100470	4.31104	-	4.36323	-	-	-	hypothetical protein	hydrolase activity	Metallo-beta-lactamase
AFLA_042430	4.70618	3.4745	4.35709	4.33196	-	-	hypothetical protein	-	-
AFLA_109960	4.44922	4.95282	4.35453	5.26776	-	-	hypothetical protein	-	-
AFLA_075370	3.4235	5.05938	4.34219	4.65718	-	-	FAD binding domain protein	flavin adenine dinucleotide binding;UDP-N-acetylmuramate dehydrogenase activity;oxidation-reduction process;amino sugar metabolic process	CO dehydrogenase flavoprotein-like, FAD-binding, subdomain 2;FAD-binding, type 2;FAD-binding, type 2, subdomain 1;FAD linked oxidase, N-terminal
AFLA_097130	3.77013	2.78281	4.32466	3.0199	-	-	hypothetical protein	catalytic activity	-
AFLA_058840	-	-	4.29483	-	-	-	hypothetical protein	intracellular	-
AFLA_010720	4.62424	-	4.29278	-	-	-	hypothetical protein	-	-
AFLA_096170	4.51195	-	4.27013	-	-	-	alfa-L-rhamnosidase, putative	catalytic activity;metabolic process	Bacterial alpha-L-rhamnosidase N-terminal;Galactose-binding domain-like;Alpha-L-rhamnosidase, concanavalin-like domain;Six-hairpin glycosidase-like;Immunoglobulin-like fold;Phosphatidylinositol-specific phospholipase C, X domain
AFLA_119050	3.75969	3.26155	4.25015	3.36574	-	-	hypothetical protein	-	-
AFLA_070620	4.61917	4.17992	4.23261	4.28518	-	-	hypothetical protein	RNA polymerase II transcription factor activity, sequence-specific DNA binding;regulation of transcription from RNA polymerase II promoter;nucleus;zinc ion binding	Fungal transcription factor;Zn(2)-C6 fungal-type DNA-binding domain
AFLA_065550	4.71604	-	4.22941	-	-	-	MFS transporter, putative	transmembrane transport;integral component of membrane	Major facilitator superfamily domain;Major facilitator superfamily
AFLA_041630	4.29771	-	4.22093	-	-	-	hypothetical protein	protein binding	Ankyrin repeat-containing domain;Ankyrin repeat
AFLA_011340	4.71506	5.07728	4.21827	4.6086	-	-	hypothetical protein	-	-
AFLA_118360	4.67658	5.17861	4.21707	5.17231	-	-	hypothetical protein	obsolete mycelium development	NAD(P)-binding domain
AFLA_060420	3.4122	-	4.21141	-	-	-	glycosyl transferase family 8 family, putative	transferase activity, transferring glycosyl groups	Nucleotide-diphospho-sugar transferases
AFLA_090260	4.51306	2.51415	4.19284	2.40193	-	-	hypothetical protein	-	-
AFLA_107390	5.52376	5.24671	4.19244	4.70769	-	-	hypothetical protein	-	-
AFLA_004810	3.16584	-	4.1903	-	1.02446	-	nuclear pore glycoprotein p62, putative	-	-
AFLA_062830	3.77871	5.0074	4.18552	4.77377	-	-	monoxygenase, putative	asperfuranone biosynthetic process;amino acid transmembrane transport;oxidoreductase activity;amino acid transmembrane transporter activity;integral component of membrane;oxidation-reduction process	FAD-binding domain;FAD/NAD(P)-binding domain
AFLA_058950	9.74053	-	4.18352	-	-5.55701	-	spore wall maturation protein DIT1, putative	-	Pyoverdine biosynthesis
AFLA_007400	4.54404	-	4.18186	-	-	-	hypothetical protein	-	Phytanoyl-CoA dioxygenase;Isopenicillin N synthase-like
AFLA_059740	-	4.11838	4.17837	4.44248	-	-	hypothetical protein	-	FAD/NAD(P)-binding domain
AFLA_004450	3.78829	-	4.16822	-	-	-	nonribosomal peptide synthase, putative	amide biosynthetic process;phosphopantetheine binding;single-organism cellular process;secondary metabolite biosynthetic process;organic cyclic compound biosynthetic process;heterocycle biosynthetic process;catalytic activity;organonitrogen compound biosynthetic process	Polyketide synthase, phosphopantetheine-binding domain;AMP-dependent synthetase/ligase;Amino acid adenylation domain;AMP-binding, conserved site;Condensation domain;Phosphopantetheine binding ACP domain;Phosphopantetheine attachment site
AFLA_016120	5.08351	-	4.16063	-	-	-	O-methyltransferase family protein	O-methyltransferase activity;methylation	O-methyltransferase, family 2;S-adenosyl-L-methionine-dependent methyltransferase;O-methyltransferase COMT-type
AFLA_059950	3.7838	-	4.15856	-	-	-	oxidoreductase, FAD-binding, putative	flavin adenine dinucleotide binding;UDP-N-acetylmuramate dehydrogenase activity;oxidation-reduction process;amino sugar metabolic process	Berberine/berberine-like;CO dehydrogenase flavoprotein-like, FAD-binding, subdomain 2;FAD-binding, type 2;FAD-binding, type 2, subdomain 1;FAD linked oxidase, N-terminal
AFLA_124610	3.13578	6.04986	4.15819	5.97006	-	-	hypothetical protein	integral component of membrane	Acetate transporter GPR1/FUN34/SatP family
AFLA_126870	4.2861	6.39796	4.15068	6.42574	-	-	hypothetical protein	fungal-type cell wall	Cell wall mannoprotein 1
AFLA_123970	3.66878	-	4.14407	-	-	-	oligopeptide transporter, putative	sulfur compound metabolic process;integral component of plasma membrane;proton-dependent oligopeptide secondary active transmembrane transporter activity;oligopeptide transport;transmembrane transport	Tetrapeptide transporter, OPT1/isp4;Oligopeptide transporter, OPT superfamily
AFLA_074450	5.50443	-	4.14181	3.46199	-	-	aldo-keto reductase, putative	transmembrane transport;integral component of membrane;oxidation-reduction process;substrate-specific transmembrane transporter activity;oxidoreductase activity, acting on the CH-OH group of donors, NAD or NADP as acceptor	Aldo/keto reductase;NADP-dependent oxidoreductase domain
AFLA_095310	3.46841	2.06043	4.11893	2.32276	-	-	hypothetical protein	-	-
AFLA_129220	4.27725	2.62451	4.11556	2.24742	-	-	hypothetical protein	-	-
AFLA_120090	2.70771	2.36834	4.11541	2.22153	1.40771	-	lipopolysaccharide-induced transcription factor regulating tumor necrosis factor alpha, putative	regulation of transcription, DNA-templated	LPS-induced tumour necrosis factor alpha factor
AFLA_008930	3.97561	-	4.11339	-	-	-	acid phosphatase AphA	metal ion binding;D-gluconate metabolic process;acid phosphatase activity;riboflavin metabolic process;hexachlorocyclohexane metabolic process	Purple acid phosphatase-like, N-terminal;Acid phosphatase, Aspergillus type;Purple acid phosphatase, N-terminal;Calcineurin-like phosphoesterase domain, ApaH type;Metallo-dependent phosphatase-like
AFLA_014520	4.52426	1.58137	4.11271	2.86614	-	1.28477	multicopper oxidase, putative	copper ion binding;nitrogen compound metabolic process;nitrite reductase (NO-forming) activity;oxidation-reduction process	Multicopper oxidase, type 3;Cupredoxin;Nitrite reductase, copper-type
AFLA_104220	4.40509	-	4.10864	-	-	-	hypothetical protein	regulation of transcription from RNA polymerase II promoter;zinc ion binding;RNA polymerase II transcription factor activity, sequence-specific DNA binding;DNA binding;nucleus	Zn(2)-C6 fungal-type DNA-binding domain;Transcription factor domain, fungi
AFLA_008370	4.14574	-	4.09928	-	-	-	RTA1 domain protein, putative	integral component of membrane;organic cyclic compound binding;heterocyclic compound binding;response to stress	RTA-like protein
AFLA_117600	4.56454	-	4.09845	-	-	-	hypothetical protein	transmembrane transport;integral component of membrane;intracellular ribonucleoprotein complex	Major facilitator superfamily domain;Major facilitator superfamily
AFLA_016760	3.82428	7.99903	4.09447	7.89888	-	-	NmrA-like family protein	-	NmrA-like domain;NAD(P)-binding domain
AFLA_100260	3.57469	3.26957	4.0928	3.32628	-	-	hypothetical protein	-	Bacteriophage T5, Orf172 DNA-binding
AFLA_000760	4.58525	-	4.07759	1.08212	-	-	MFS transporter, putative	transmembrane transport;integral component of membrane	Major facilitator superfamily domain;Major facilitator superfamily
AFLA_059410	4.63008	-	4.07355	-	-	-	lysophospholipase Plb3	plasma membrane;phospholipid catabolic process;anchored component of membrane;lysophospholipase activity	Lysophospholipase, catalytic domain;Acyl transferase/acyl hydrolase/lysophospholipase
AFLA_134500	-	4.40523	4.07163	4.34273	-	-	hypothetical protein	-	-
AFLA_066100	4.1712	-	4.07111	-	-	-	hypothetical protein	-	NAD(P)-binding domain
AFLA_003960	2.42302	3.5802	4.07044	3.54668	1.64742	-	hypothetical protein	calcium ion binding	EF-hand domain;EF-hand domain pair
AFLA_102330	4.42999	-	4.06809	-	-	-	short-chain dehydrogenase/reductase family protein, putative	oxidation-reduction process;oxidoreductase activity	Short-chain dehydrogenase/reductase SDR;NAD(P)-binding domain
AFLA_119180	5.08323	-	4.06327	-	-	-	hypothetical protein	response to stress;integral component of membrane	RTA-like protein
AFLA_057700	3.18357	-	4.05562	-	-	-	hypothetical protein	-	Tubby C-terminal-like domain
AFLA_040270	-	-	4.055	-	-	-	hypothetical protein	-	-
AFLA_120680	4.72256	2.91268	4.04163	3.15743	-	-	hypothetical protein	-	-
AFLA_120160	4.14773	-	4.03388	-	-	-	hypothetical protein	-	-
AFLA_133670	4.28988	-	4.0312	-	-	-	hypothetical protein	-	-
AFLA_067220	4.41113	-	4.0261	-	-	-	hypothetical protein	-	-
AFLA_077430	4.20329	-	4.02603	-	-	-	hypothetical protein	regulation of transcription from RNA polymerase II promoter;zinc ion binding;RNA polymerase II transcription factor activity, sequence-specific DNA binding;DNA binding;nucleus	Zn(2)-C6 fungal-type DNA-binding domain;Transcription factor domain, fungi
AFLA_004420	4.19231	-	4.02327	1.051	-	-	phospholipase D precursor, putative	phospholipase D activity;phospholipid catabolic process;pathogenesis	PLC-like phosphodiesterase, TIM beta/alpha-barrel domain;Sphingomyelinase D/Phospholipase D
AFLA_104390	4.7298	3.36042	4.01634	3.98497	-	-	amine oxidase, putative	oxidoreductase activity;oxidation-reduction process	Flavin amine oxidase;Amine oxidase;FAD/NAD(P)-binding domain
AFLA_107980	3.48288	-	4.00155	-	-	-	hypothetical protein	-	-
AFLA_000780	4.30369	2.19498	4.00082	2.05902	-	-	hypothetical protein	nucleic acid binding;metal ion binding;regulation of transcription, DNA-templated;extracellular region	Membrane associated eicosanoid/glutathione metabolism-like domain;Membrane-associated, eicosanoid/glutathione metabolism (MAPEG) protein
AFLA_038630	3.52517	1.27625	4.00002	2.12436	-	-	cytochrome P450, putative	heme binding;oxidoreductase activity, acting on paired donors, with incorporation or reduction of molecular oxygen;monooxygenase activity;iron ion binding;oxidation-reduction process	Cytochrome P450, conserved site;Cytochrome P450, E-class, group I;Cytochrome P450
AFLA_008950	3.61131	-	3.99799	-	-	-	aminotransferase, classes I and II family, putative	pyridoxal phosphate binding;1-aminocyclopropane-1-carboxylate biosynthetic process;transaminase activity;1-aminocyclopropane-1-carboxylate synthase activity	Aminotransferases, class-I, pyridoxal-phosphate-binding site;Pyridoxal phosphate-dependent transferase, major region, subdomain 1;Pyridoxal phosphate-dependent transferase, subdomain 2;Pyridoxal phosphate-dependent transferase;Aminotransferase, class I/classII
AFLA_125940	3.4973	3.75514	3.99619	4.09724	-	-	alcohol dehydrogenase, putative	zinc ion binding;oxidoreductase activity;oxidation-reduction process	Alcohol dehydrogenase, C-terminal;GroES-like;Polyketide synthase, enoylreductase domain;NAD(P)-binding domain
AFLA_073040	4.94575	-	3.99136	-	-	-	hypothetical protein	-	-
AFLA_026110	4.30542	-	3.98455	-	-	-	hypothetical protein	-	-
AFLA_121650	3.75287	-	3.9833	-	-	-	MFS transporter, putative	transmembrane transport;integral component of membrane	Major facilitator superfamily domain;Major facilitator superfamily
AFLA_125590	4.68267	-	3.9802	-	-	-	hypothetical protein	regulation of transcription from RNA polymerase II promoter;zinc ion binding;RNA polymerase II transcription factor activity, sequence-specific DNA binding;DNA binding;nucleus	Zn(2)-C6 fungal-type DNA-binding domain;Transcription factor domain, fungi
AFLA_100330	2.55259	3.98954	3.98006	3.56762	1.42747	-	FAD dependent oxidoreductase, putative	-	NAD(P)-binding domain;FAD/NAD(P)-binding domain
AFLA_133650	-	2.26565	3.95907	3.10814	-	-	phosphatase yihX, putative	metabolic process;hydrolase activity	HAD hydrolase, subfamily IA;HAD-like domain
AFLA_097630	4.32461	-	3.95167	-	-	-	hypothetical protein	-	-
AFLA_026140	2.97423	2.12039	3.94761	1.84493	-	-	alpha-amylase, putative	hyphal septin band;alpha-amylase activity;carbohydrate catabolic process;starch metabolic process;spitzenkorper;fungal-type cell wall;cell wall-bounded periplasmic space;calcium ion binding;cell septum;extracellular region;starch binding;sucrose metabolic process	Alpha-amylase, domain of unknown function DUF1966, C-terminal;Alpha amylase;Glycoside hydrolase superfamily;Glycosyl hydrolase, family 13, catalytic domain
AFLA_126280	4.04609	2.07877	3.94606	2.21722	-	-	ATP-binding cassette transporter, putative	transmembrane transport;integral component of membrane;ATPase activity, coupled to transmembrane movement of substances;obsolete ATP catabolic process;ATP binding	ABC transporter, conserved site;P-loop containing nucleoside triphosphate hydrolase;ABC transporter-like;AAA+ ATPase domain;ABC transporter type 1, transmembrane domain
AFLA_120690	4.02325	1.95249	3.94561	1.77935	-	-	hypothetical protein	-	-
AFLA_024560	3.9196	2.21718	3.94218	2.17284	-	-	efflux pump antibiotic resistance protein, putative	transmembrane transport;integral component of membrane	Major facilitator superfamily domain;Major facilitator superfamily
AFLA_018600	3.97867	-	3.93667	-	-	-	sulfite reductase, putative	oxidoreductase activity;oxidation-reduction process;molybdenum ion binding;electron carrier activity;obsolete electron transport	Eukaryotic molybdopterin oxidoreductase;Oxidoreductase, molybdopterin-binding domain;Immunoglobulin E-set;Moybdenum cofactor oxidoreductase, dimerisation
AFLA_105040	3.9618	1.10567	3.93662	1.38406	-	-	hypothetical protein	-	-
AFLA_005010	4.305	2.17429	3.92173	1.80513	-	-	glucokinase regulator family protein, putative	kinase activity;carbon-oxygen lyase activity;carbohydrate metabolic process;carbohydrate binding;phosphorylation;isomerase activity;amino sugar catabolic process	Glucokinase regulatory protein, conserved site;Sugar isomerase (SIS);ATPase, BadF/BadG/BcrA/BcrD type
AFLA_010500	4.52938	-	3.92118	-	-	-	hypothetical protein	-	-
AFLA_116490	-	-	3.91245	-	-	-	hypothetical protein	-	Putative oxalocrotonate tautomerase
AFLA_096450	4.82653	3.69136	3.91128	3.34906	-	-	NPP1 domain protein	-	Necrosis inducing protein
AFLA_073150	4.30524	-	3.90753	-	-	-	SAM domain methyltransferase, putative	integral component of membrane;metal ion binding;obsolete ATP catabolic process;methylation;cation-transporting ATPase activity;ATP binding;cation transport;methyltransferase activity	S-adenosyl-L-methionine-dependent methyltransferase
AFLA_000960	4.28655	-	3.90025	-	-	-	allantoate permease, putative	transmembrane transport;integral component of membrane	Major facilitator superfamily domain;Major facilitator superfamily
AFLA_079300	4.57619	-	3.86953	-	-	-	2-amino-3-carboxymuconate-6-semialdehyde decarboxylase, putative	hydrolase activity;metabolic process	Amidohydrolase-related;Metal-dependent hydrolase;ACMSD/PatG/YanB
AFLA_116250	3.22186	2.02018	3.8606	2.06642	-	-	hypothetical protein	-	Alpha/Beta hydrolase fold;Alpha/beta hydrolase fold-3
AFLA_099320	4.33758	1.75504	3.85798	1.79514	-	-	DEAD box helicase involved in nonsense mediated decay, putative	helicase activity	P-loop containing nucleoside triphosphate hydrolase
AFLA_104420	3.63827	4.70554	3.85137	4.84474	-	-	hypothetical protein	oxidation-reduction process;oxidoreductase activity	NAD(P)-binding domain;Saccharopine dehydrogenase, NADP binding domain
AFLA_010700	3.02317	-	3.84733	2.80281	-	-	hypothetical protein	regulation of transcription from RNA polymerase II promoter;zinc ion binding;RNA polymerase II transcription factor activity, sequence-specific DNA binding;nucleus	Fungal transcription factor;Zn(2)-C6 fungal-type DNA-binding domain
AFLA_038600	2.96925	-	3.84729	-	-	-	nonribosomal peptide synthase, putative	nonribosomal peptide biosynthetic process;lipid biosynthetic process;cellular response to iron ion starvation;penicillin biosynthetic process;N-(5-amino-5-carboxypentanoyl)-L-cysteinyl-D-valine synthase activity;phosphopantetheine binding	Polyketide synthase, phosphopantetheine-binding domain;AMP-dependent synthetase/ligase;Amino acid adenylation domain;AMP-binding, conserved site;Condensation domain;Phosphopantetheine binding ACP domain
AFLA_107900	3.81638	3.32949	3.83825	3.50957	-	-	hypothetical protein	-	-
AFLA_024120	3.87404	6.44411	3.83282	6.21479	-	-	hypothetical protein	-	Alpha/beta hydrolase fold-1;Alpha/Beta hydrolase fold
AFLA_106120	3.99541	3.00403	3.83211	3.10228	-	-	hypothetical protein	-	Alpha/beta hydrolase fold-1;Alpha/Beta hydrolase fold
AFLA_119040	4.72187	-	3.82998	1.22325	-	-	muramidase, putative	cell wall macromolecule catabolic process	LysM domain
AFLA_023730	3.48181	7.98687	3.81795	7.69428	-	-	2-hydroxyacid dehydrogenase, putative	oxidoreductase activity, acting on the CH-OH group of donors, NAD or NADP as acceptor;oxidation-reduction process;NAD binding	D-isomer specific 2-hydroxyacid dehydrogenase, NAD-binding domain;NAD(P)-binding domain;D-isomer specific 2-hydroxyacid dehydrogenase, NAD-binding domain conserved site 1
AFLA_070070	2.98562	-	3.81758	-	-	-	hypothetical protein	-	Ribosomal protein L2 domain 2;Translation protein SH3-like domain
AFLA_125950	4.2581	5.03093	3.80367	4.63436	-	-	hypothetical protein	-	-
AFLA_089860	4.00908	-	3.79719	-	-	-	lipase 1 precursor, putative	triglyceride lipase activity;lipid catabolic process;glycerolipid metabolic process	Alpha/Beta hydrolase fold;Lipase, secreted
AFLA_062760	4.45667	-	3.79653	-	-	-	alcohol dehydrogenase, putative	oxidoreductase activity;obsolete mycelium development;oxidation-reduction process;zinc ion binding	GroES-like;Alcohol dehydrogenase, N-terminal;NAD(P)-binding domain;Alcohol dehydrogenase, C-terminal;Polyketide synthase, enoylreductase domain
AFLA_116260	3.52375	-	3.7952	-	-	-	N-hydroxyarylamine O-acetyltransferase, putative	acetyltransferase activity;acyl-carrier-protein biosynthetic process	Arylamine N-acetyltransferase
AFLA_016030	3.89944	2.1937	3.79519	1.98774	-	-	hypothetical protein	-	Protein of unknown function DUF3425
AFLA_042400	3.75708	2.13812	3.79158	2.07053	-	-	AMP-binding enzyme family protein	catalytic activity;metabolic process	AMP-dependent synthetase/ligase;AMP-binding enzyme, C-terminal domain;Condensation domain;Phosphopantetheine binding ACP domain
AFLA_036810	3.50969	1.92075	3.77813	2.89182	-	-	NAD dependent epimerase/dehydratase, putative	dTDP-glucose 4,6-dehydratase activity;coenzyme binding;nucleotide-sugar metabolic process;streptomycin biosynthetic process;polyketide biosynthetic process	NAD(P)-binding domain;NAD-dependent epimerase/dehydratase
AFLA_117020	3.54808	-	3.77032	-	-	-	alkanesulfonate monooxygenase, putative	monooxygenase activity;oxidation-reduction process;oxidoreductase activity, acting on paired donors, with incorporation or reduction of molecular oxygen	Luciferase-like domain
AFLA_097150	4.00972	3.07011	3.76425	3.60286	-	-	hypothetical protein	regulation of transcription from RNA polymerase II promoter;zinc ion binding;RNA polymerase II transcription factor activity, sequence-specific DNA binding;DNA binding;nucleus	Zn(2)-C6 fungal-type DNA-binding domain;Transcription factor domain, fungi
AFLA_065560	4.24574	-	3.75357	-	-	-	hypothetical protein	transferase activity	-
AFLA_053550	4.15606	-	3.74976	1.19465	-	-	hypothetical protein	-	Protein of unknown function DUF3425
AFLA_063250	-	1.25705	3.7368	-	-	-	glutaminyl-peptide cyclotransferase, putative	transferase activity;peptidase activity;proteolysis	Peptidase M28
AFLA_049320	3.11035	2.9574	3.73201	2.93896	-	-	ABC multidrug transporter, putative	integral component of membrane;ATPase activity, coupled to transmembrane movement of substances;transmembrane transport;obsolete ATP catabolic process;ATP binding	ABC transporter, conserved site;P-loop containing nucleoside triphosphate hydrolase;ABC transporter-like;AAA+ ATPase domain;ABC transporter type 1, transmembrane domain
AFLA_095340	3.97834	2.58997	3.72759	2.80174	-	-	cellobiose dehydrogenase, putative	flavin adenine dinucleotide binding;choline dehydrogenase activity;oxidation-reduction process;cellobiose dehydrogenase (acceptor) activity;alcohol metabolic process;glycine metabolic process;L-serine metabolic process;threonine metabolic process	Glucose-methanol-choline oxidoreductase, N-terminal;FAD/NAD(P)-binding domain;Glucose-methanol-choline oxidoreductase, C-terminal
AFLA_107650	3.41032	3.66295	3.72633	2.76432	-	-	hypothetical protein	-	-
AFLA_025660	4.32052	-	3.70777	-	-	-	rhamnogalacturonan acetylesterase precursor, putative	lipid metabolic process;hydrolase activity, acting on ester bonds	SGNH hydrolase-type esterase domain
AFLA_062780	3.99987	-	3.70429	-	-	-	hypothetical protein	transmembrane transport;integral component of membrane	Major facilitator superfamily domain;Major facilitator superfamily
AFLA_073600	4.00794	-	3.70376	-	-	-	cytochrome P450, putative	heme binding;oxidoreductase activity, acting on paired donors, with incorporation or reduction of molecular oxygen;monooxygenase activity;iron ion binding;oxidation-reduction process	Cytochrome P450, conserved site;Cytochrome P450, E-class, group I;Cytochrome P450
AFLA_121060	4.35104	-	3.69745	-	-	-	hypothetical protein	heme binding;dioxygenase activity;oxidation-reduction process	TauD/TfdA-like domain
AFLA_040690	3.28654	1.54213	3.68648	1.55584	-	-	hypothetical protein	-	SKP1/BTB/POZ domain
AFLA_064890	4.30838	-	3.67492	-	-	-	hypothetical protein	-	-
AFLA_002650	3.67537	-	3.67259	-	-	-	hypothetical protein	-	-
AFLA_126150	4.82656	6.42796	3.66227	6.12745	-	-	hypothetical protein	guanosine tetraphosphate metabolic process	RelA/SpoT
AFLA_079310	3.82976	-	3.66125	-	-	-	3-hydroxyanthranilate 3,4-dioxygenase, putative	3-hydroxyanthranilate 3,4-dioxygenase activity;iron ion binding;oxidation-reduction process;tryptophan metabolic process	RmlC-like jelly roll fold;RmlC-like cupin domain;3-hydroxyanthranilic acid dioxygenase
AFLA_049500	-	-	3.65729	-	-	-	hypothetical protein	-	-
AFLA_096180	3.37491	2.96626	3.65626	2.87618	-	-	DUF636 domain protein	metal ion binding;metabolic process;oxidoreductase activity;carbon-sulfur lyase activity	Glutathione-dependent formaldehyde-activating enzyme/centromere protein V;Mss4-like
AFLA_096490	4.1755	2.38013	3.65342	2.41346	-	-	hypothetical protein	-	-
AFLA_045120	3.70998	-	3.65162	-	-	-	hypothetical protein	-	NADAR
AFLA_089810	4.55323	4.01077	3.65085	3.42024	-	-	sodium/solute symporter, putative	transmembrane transport;integral component of membrane;transporter activity	Sodium/solute symporter
AFLA_059720	-	-	3.65048	4.69845	-	-	hypothetical protein	-	-
AFLA_095370	5.27067	-	3.64392	-	-	-	hypothetical protein	transmembrane transport;integral component of membrane	-
AFLA_019200	4.14124	-	3.6336	-	-	-	hypothetical protein	-	Domain of unknown function DUF1989
AFLA_118910	-	2.70726	3.63097	3.51028	-	-	hypothetical protein	-	Alpha/beta hydrolase fold-1;Alpha/Beta hydrolase fold
AFLA_042090	4.29601	-	3.62913	-	-	-	Fasciclin domain family protein	extracellular region	FAS1 domain
AFLA_017020	2.83051	-	3.62694	-	-	-	DUF614 domain protein	extracellular region	PLAC8 motif-containing protein
AFLA_131910	3.7984	-	3.62053	-	-	-	hypothetical protein	flavin adenine dinucleotide binding;UDP-N-acetylmuramate dehydrogenase activity;oxidation-reduction process;amino sugar metabolic process	CO dehydrogenase flavoprotein-like, FAD-binding, subdomain 2;FAD-binding, type 2;FAD linked oxidase, N-terminal
AFLA_023840	-	-	3.61737	-	-	-	hypothetical protein	-	-
AFLA_062810	3.59516	5.09945	3.61315	4.90637	-	-	hypothetical protein	-	-
EQ963486_tRNA_Arg1	3.8208	-	3.61101	-	-	-	-	#N/A	#N/A
AFLA_090270	3.2951	1.69537	3.60542	1.54915	-	-	hypothetical protein	protein kinase activity;protein phosphorylation;ATP binding	Protein kinase-like domain;Protein kinase domain
AFLA_002980	3.59964	-	3.60159	-	-	-	N,N-dimethylglycine oxidase	sarcosine oxidase activity;oxidation-reduction process;glycine metabolic process;L-serine metabolic process;threonine metabolic process	FAD/NAD(P)-binding domain;FAD dependent oxidoreductase
AFLA_126060	3.51748	1.6387	3.59931	1.7325	-	-	hypothetical protein	monooxygenase activity;oxidation-reduction process;oxidoreductase activity, acting on paired donors, with incorporation or reduction of molecular oxygen	Luciferase-like domain;Nitrilotriacetate monooxygenase component A/pristinamycin IIA synthase subunit A
AFLA_121270	3.6218	1.48891	3.59851	1.70271	-	-	hypothetical protein	-	-
AFLA_053810	-	-	3.59199	-	-	-	alpha-ketoglutarate-dependent taurine dioxygenase	dioxygenase activity;oxidation-reduction process	TauD/TfdA-like domain
AFLA_101500	3.69102	2.24549	3.58789	2.13133	-	-	hypothetical protein	zinc ion binding;regulation of transcription, DNA-templated;DNA binding;nucleus	Transcription factor domain, fungi
AFLA_135700	3.77205	-	3.58531	-	-	-	allergenic cerato-platanin Asp F13	extracellular region;intracellular;hydrolase activity	RlpA-like protein, double-psi beta-barrel domain;Cerato-platanin
AFLA_065540	4.25708	4.61126	3.57394	4.23821	-	-	extracellular lipase, putative	glycerolipid metabolic process;triglyceride lipase activity;proteolysis;lipid catabolic process;peptidase activity	Peptidase M28;Alpha/Beta hydrolase fold;Fungal lipase-like domain
AFLA_041170	-	-	3.57392	-	-	-	hypothetical protein	-	EF-Hand 1, calcium-binding site
AFLA_110420	-	4.39972	3.56849	3.75637	-	-	hypothetical protein	protein binding	PDZ domain
AFLA_061130	3.39916	-	3.56549	3.86419	-	-	hypothetical protein	-	-
AFLA_121300	3.55242	2.00019	3.5641	2.26738	-	-	RTA1 domain protein	response to stress;integral component of membrane	RTA-like protein
AFLA_009460	2.63469	-	3.56391	-	-	-	hypothetical protein	nucleoside metabolic process;catalytic activity	Nucleoside phosphorylase domain
AFLA_097530	3.30645	3.471	3.56254	3.48165	-	-	hypothetical protein	-	START-like domain;Protein of unknown function DUF1857
AFLA_041200	3.35602	-	3.56097	-	-	-	aminotransferase, putative	pyridoxal phosphate binding;1-aminocyclopropane-1-carboxylate biosynthetic process;transaminase activity;1-aminocyclopropane-1-carboxylate synthase activity	Aminotransferases, class-I, pyridoxal-phosphate-binding site;Pyridoxal phosphate-dependent transferase, major region, subdomain 1;Pyridoxal phosphate-dependent transferase, subdomain 2;Pyridoxal phosphate-dependent transferase;Aminotransferase, class I/classII
AFLA_098900	3.77567	-	3.55514	-	-	-	short chain dehydrogenase/reductase family oxidoreductase, putative	integral component of membrane;3-hydroxybutyrate dehydrogenase activity;oxidation-reduction process;cellular ketone body metabolic process	Short-chain dehydrogenase/reductase SDR;Short-chain dehydrogenase/reductase, conserved site;NAD(P)-binding domain
AFLA_040890	3.15465	3.87024	3.549	4.27835	-	-	dienelactone hydrolase, putative	hydrolase activity	Dienelactone hydrolase;Alpha/Beta hydrolase fold
AFLA_033140	4.53309	-	3.54379	1.14173	-	-	hypothetical protein	-	-
AFLA_060830	3.51136	-	3.54333	-	-	-	hypothetical protein	transmembrane transport;integral component of membrane;ATPase activity, coupled to transmembrane movement of substances;ATP binding	ABC transporter type 1, transmembrane domain
AFLA_004440	2.61413	-	3.54311	-	-	-	ABC multidrug transporter, putative	transmembrane transport;integral component of membrane;ATPase activity, coupled to transmembrane movement of substances;obsolete ATP catabolic process;ATP binding;plasma membrane	ABC transporter, conserved site;P-loop containing nucleoside triphosphate hydrolase;ABC transporter-like;AAA+ ATPase domain;ABC transporter type 1, transmembrane domain
AFLA_063150	3.16011	-	3.54207	-	-	-	hypothetical protein	cation binding;oxidoreductase activity, acting on paired donors, with incorporation or reduction of molecular oxygen;metabolic process	-
AFLA_057900	3.4387	-	3.53749	-	-	-	glutathione S-transferase GST-6.0, putative	transferase activity;protein binding	Glutathione S-transferase, N-terminal;Glutathione S-transferase, C-terminal-like;Thioredoxin-like fold
AFLA_121620	3.86011	-	3.53197	-	-	-	hypothetical protein	RNA polymerase II transcription factor activity, sequence-specific DNA binding;regulation of transcription from RNA polymerase II promoter;nucleus;zinc ion binding	Zn(2)-C6 fungal-type DNA-binding domain
AFLA_020800	3.59428	1.36122	3.52173	1.23883	-	-	hypothetical protein	-	-
AFLA_024220	-	2.58397	3.52112	2.87244	-	-	hypothetical protein	-	-
AFLA_063620	3.68086	-	3.52042	3.50415	-	-	pantothenate transporter, putative	transcription, DNA-templated;DNA binding;transmembrane transport;integral component of membrane;nucleus;zinc ion binding	Major facilitator superfamily domain;Major facilitator superfamily
AFLA_136390	3.9491	-	3.51859	-	-	-	hypothetical protein	-	-
AFLA_058170	3.92824	1.8246	3.51729	1.85174	-	-	hypothetical protein	cellular metabolic process;coenzyme binding;catalytic activity	NAD(P)-binding domain
AFLA_127270	3.74498	5.17531	3.50929	5.79213	-	-	hypothetical protein	-	Dimeric alpha-beta barrel
AFLA_040400	3.3271	1.39228	3.49361	1.5475	-	-	hypothetical protein	-	-
AFLA_122380	1.93637	2.00114	3.48691	-	-	-	arylsulfatase, putative	hydrolase activity, hydrolyzing O-glycosyl compounds;arylsulfatase activity;carbohydrate binding;phenol-containing compound metabolic process;carbohydrate metabolic process;glycosphingolipid metabolic process;androgen metabolic process;estrogen metabolic process	Sulfatase, N-terminal;Alkaline-phosphatase-like, core domain;Arylsulfatase;Alkaline phosphatase-like, alpha/beta/alpha;Sulfatase, conserved site
AFLA_049900	3.9974	-	3.48619	-	-	-	hypothetical protein	-	-
AFLA_136230	3.19032	-	3.48608	-	-	-	hypothetical protein	transferase activity, transferring phosphorus-containing groups	-
AFLA_095690	4.99857	-	3.48581	3.53444	-	-	hypothetical protein	-	-
AFLA_096160	-	-	3.48082	-	-	-	beta-glucosidase, putative	carbohydrate metabolic process;hydrolase activity, hydrolyzing O-glycosyl compounds	Glycoside hydrolase superfamily;Glycosyl hydrolases family 1, N-terminal conserved site;Glycoside hydrolase family 1
AFLA_116940	3.82124	2.14177	3.47858	2.44143	-	-	hypothetical protein	-	-
AFLA_110360	3.93936	-	3.47757	-	-	-	hypothetical protein	-	-
AFLA_001340	3.50882	-	3.47036	-	-	-	hypothetical protein	-	-
AFLA_076010	3.75963	-	3.46993	1.29555	-	-	zinc finger protein, putative	metal ion binding;nucleic acid binding;catalytic activity;nucleoside metabolic process	P-loop containing nucleoside triphosphate hydrolase;Zinc finger C2H2-type;Nucleoside phosphorylase domain
AFLA_074270	2.70072	-	3.46471	-	-	-	sugar transporter, putative	integral component of membrane;transmembrane transport;transmembrane transporter activity;carbohydrate transport	Major facilitator superfamily domain
AFLA_010780	3.67121	-	3.46451	-	-	-	hypothetical protein	protein binding	F-box domain;Leucine-rich repeat domain, L domain-like
AFLA_028310	3.79004	-	3.45667	-	-	-	hypothetical protein	heme binding;oxygen transport;iron ion binding;oxygen binding	-
AFLA_041100	3.30152	-	3.45607	-	-	-	hypothetical protein	-	Domain of unknown function DUF3533
AFLA_073230	4.13015	-	3.45309	1.6438	-	-	hypothetical protein	hydrolase activity, acting on ester bonds	SGNH hydrolase-type esterase domain
AFLA_023880	-	-	3.45064	-	-	-	hypothetical protein	ATP binding	Heat shock protein 70 family
AFLA_060310	3.60934	-	3.44957	-	-	-	alpha-glucosidase, putative	carbohydrate binding;carbohydrate metabolic process;hydrolase activity, hydrolyzing O-glycosyl compounds	Glycoside hydrolase superfamily;Glycoside hydrolase family 31;Galactose mutarotase-like domain
AFLA_049590	4.43844	-	3.44739	-	-	-	hypothetical protein	-	-
AFLA_066450	3.39631	-	3.44713	-	-	-	GTP cyclohydrolase I, putative	cytoplasm;GTP cyclohydrolase I activity;tetrahydrofolate biosynthetic process;nucleus;folic acid biosynthetic process	GTP cyclohydrolase I domain;GTP cyclohydrolase I, conserved site;GTP cyclohydrolase I
EQ963472_tRNA_Ile1	3.72642	-	3.4467	-	-	-	-	#N/A	#N/A
AFLA_117000	3.12485	1.33754	3.44488	1.46708	-	-	RNA exonuclease, putative	nucleic acid binding;exonuclease activity	Ribonuclease H-like domain;Exonuclease, RNase T/DNA polymerase III
AFLA_079920	4.02113	-	3.43503	-	-	-	hypothetical protein	-	-
AFLA_034950	2.42545	-	3.43435	1.1756	1.00891	-	glucoamylase precursor, putative	carbohydrate binding;glucan 1,4-alpha-glucosidase activity;extracellular region;starch metabolic process;sucrose metabolic process;glucosidase II complex	Six-hairpin glycosidase-like;Glycoside hydrolase family 15/Phosphorylase b kinase regulatory chain family;Glucoamylase
AFLA_015790	3.07953	1.97096	3.43291	1.90983	-	-	C6 transcription factor (Leu3), putative	binding	-
AFLA_134260	3.35968	-	3.42893	-	-	-	hypothetical protein	-	-
AFLA_017650	3.92077	-	3.42429	-	-	-	hypothetical protein	protein serine/threonine kinase activity;phosphorylation;serine family amino acid metabolic process	-
AFLA_087340	3.76718	1.15636	3.42247	1.24075	-	-	hypothetical protein	-	-
AFLA_053710	-	-	3.41876	-	-	-	hypothetical protein	iron ion binding;heme binding;oxidoreductase activity, acting on paired donors, with incorporation or reduction of molecular oxygen;oxidation-reduction process	Cytochrome P450
AFLA_040940	3.46235	-	3.41548	-	-	-	fatty-acid amide hydrolase, putative	carbon-nitrogen ligase activity, with glutamine as amido-N-donor;amidase activity;arginine metabolic process;L-phenylalanine metabolic process;proline metabolic process;tryptophan metabolic process;benzoate metabolic process;styrene catabolic process	Amidase signature domain;Amidase
AFLA_091760	3.64667	3.0057	3.41349	3.06664	-	-	C-3 sterol dehydrogenase/C-4 decarboxylase family protein	steroid biosynthetic process;3-beta-hydroxy-delta5-steroid dehydrogenase activity;oxidation-reduction process;C21-steroid hormone metabolic process;androgen metabolic process;estrogen metabolic process	3-beta hydroxysteroid dehydrogenase/isomerase;NAD(P)-binding domain
AFLA_019540	3.76368	-	3.41117	-	-	-	glucose dehydrogenase, putative	flavin adenine dinucleotide binding;carbon-nitrogen ligase activity, with glutamine as amido-N-donor;sorbitol metabolic process;D-sorbitol dehydrogenase (acceptor) activity;choline dehydrogenase activity;oxidation-reduction process;fructose metabolic process;mannose metabolic process;glycine metabolic process;L-serine metabolic process;threonine metabolic process	Amidase signature domain;Glucose-methanol-choline oxidoreductase, N-terminal;FAD/NAD(P)-binding domain;Glucose-methanol-choline oxidoreductase, C-terminal
AFLA_123340	3.77729	-	3.39991	-	-	-	hypothetical protein	-	-
AFLA_116430	2.84766	-	3.39852	-	-	-	UDP-glucose dehydrogenase Ugd1, putative	NAD binding;UDP-glucose 6-dehydrogenase activity;polysaccharide biosynthetic process;oxidation-reduction process;starch metabolic process;sucrose metabolic process;nucleotide metabolic process	UDP-glucose/GDP-mannose dehydrogenase;UDP-glucose/GDP-mannose dehydrogenase, dimerisation;NAD(P)-binding domain;6-phosphogluconate dehydrogenase C-terminal domain-like;UDP-glucose/GDP-mannose dehydrogenase, C-terminal;UDP-glucose/GDP-mannose dehydrogenase, N-terminal;UDP-glucose 6-dehydrogenase, bacterial type
AFLA_137270	-	-	3.39453	-	-	-	hypothetical protein	metal ion binding;regulation of transcription, DNA-templated	-
AFLA_129480	4.15044	-	3.39244	-	-	-	sugar transporter, putative	integral component of membrane;transmembrane transport;transmembrane transporter activity;carbohydrate transport	Major facilitator superfamily domain;Sugar transporter, conserved site;Major facilitator, sugar transporter-like
AFLA_079080	3.60899	2.59747	3.39094	2.52003	-	-	hypothetical protein	hydrolase activity;binding	-
AFLA_132230	4.21788	1.9977	3.37976	1.72596	-	-	hypothetical protein	NAD binding;oxidoreductase activity, acting on the aldehyde or oxo group of donors, NAD or NADP as acceptor;oxidation-reduction process	Semialdehyde dehydrogenase, NAD-binding;NAD(P)-binding domain
AFLA_111960	3.72927	-	3.37857	-	-	-	hypothetical protein	-	-
AFLA_046740	3.04961	-	3.378	-	-	-	NADP-dependent malic enzyme MaeA	metal ion binding;malate dehydrogenase (decarboxylating) (NAD+) activity;malate dehydrogenase (decarboxylating) (NADP+) activity;NAD binding;malate metabolic process;pyruvate metabolic process;tricarboxylic acid cycle;carbon utilization	Malic enzyme, N-terminal domain;Malic oxidoreductase;Malic enzyme, conserved site;Malic enzyme, NAD-binding;NAD(P)-binding domain
AFLA_010150	3.35351	1.18474	3.37483	1.16874	-	-	srpk, putative	RNA binding;protein phosphorylation;negative regulation of translation;protein kinase activity;ATP binding;ribonuclease activity;regulation of RNA metabolic process	Protein kinase-like domain;Protein kinase domain
AFLA_010110	-	-	3.37296	-	-	-	choline dehydrogenase, putative	flavin adenine dinucleotide binding;choline dehydrogenase activity;oxidation-reduction process;alcohol metabolic process;glycine metabolic process;L-serine metabolic process;threonine metabolic process	Glucose-methanol-choline oxidoreductase, N-terminal;FAD/NAD(P)-binding domain;Glucose-methanol-choline oxidoreductase, C-terminal
AFLA_126270	3.11331	-	3.37128	-	-	-	hypothetical protein	-	Major facilitator superfamily domain
AFLA_065700	3.43316	-	3.36899	-	-	-	hypothetical protein	binding;metabolic process	-
AFLA_053820	4.13768	-	3.36808	-	-	-	FAD dependent oxidoreductase, putative	flavin adenine dinucleotide binding;N,N-dimethylaniline monooxygenase activity;oxidation-reduction process;NADP binding	Flavin monooxygenase FMO;Flavin monooxygenase-like;FAD/NAD(P)-binding domain
AFLA_025540	3.50414	-	3.3545	-	-	-	hypothetical protein	metal ion binding;ATP binding;catalytic activity	ATP-grasp fold
AFLA_027470	2.93057	-	3.35286	-	-	-	hypothetical protein	-	-
AFLA_098910	3.17313	-	3.35118	-	-	-	hypothetical protein	-	Major facilitator superfamily domain
AFLA_073140	3.28725	-	3.34952	-	-	-	cytochrome P450, putative	heme binding;oxidoreductase activity, acting on paired donors, with incorporation or reduction of molecular oxygen;monooxygenase activity;iron ion binding;oxidation-reduction process	Cytochrome P450, E-class, group I;Cytochrome P450
AFLA_002910	3.96639	1.06629	3.34927	-	-	-	hypothetical protein	-	Lipocalin-like domain
AFLA_129520	-	-	3.34885	-	-	-	hypothetical protein	-	-
AFLA_000930	3.20797	-	3.34613	-	-	-	acetolactate synthase, large subunit, putative	flavin adenine dinucleotide binding;obsolete mycelium development;isoleucine biosynthetic process;thiamine pyrophosphate binding;valine biosynthetic process;magnesium ion binding;acetolactate synthase activity;acetolactate synthase complex;leucine biosynthetic process;pantothenate biosynthetic process	TPP-binding enzyme, conserved site;Thiamine pyrophosphate enzyme, central domain;Thiamine pyrophosphate enzyme, C-terminal TPP-binding;Acetolactate synthase, large subunit, biosynthetic;DHS-like NAD/FAD-binding domain;Thiamine pyrophosphate enzyme, N-terminal TPP-binding domain;Thiamin diphosphate-binding fold
AFLA_119090	3.42701	-	3.31911	4.18588	-	-	oxidoreductase, short chain dehydrogenase/reductase family, putative	cellular metabolic process;coenzyme binding;catalytic activity	NAD(P)-binding domain;NAD-dependent epimerase/dehydratase
AFLA_119290	3.80665	-	3.31894	-	-	-	phosphofructokinase, putative	metal ion binding;6-phosphofructokinase complex;6-phosphofructokinase activity;ATP binding;fructose 6-phosphate metabolic process;glycolytic process;phosphorylation;fructose metabolic process;galactose metabolic process;mannose metabolic process;gluconeogenesis;pentose-phosphate shunt	ATP-dependent 6-phosphofructokinase, eukaryotic-type;ATP-dependent 6-phosphofructokinase;Phosphofructokinase, conserved site;Phosphofructokinase domain
AFLA_038550	-	3.10653	3.30574	4.1286	-	-	multidrug resistance-associated protein 2, 6 (mrp2, 6), ABC-transporter, putative	transmembrane transport;integral component of membrane;ATPase activity, coupled to transmembrane movement of substances;obsolete ATP catabolic process;ATP binding	P-loop containing nucleoside triphosphate hydrolase;ABC transporter-like;ABC transporter type 1, transmembrane domain
AFLA_135140	4.33766	-	3.30288	-	-	-	hypothetical protein	-	-
AFLA_085610	2.92914	4.18742	3.2946	4.10644	-	-	sulfur metabolite repression control protein, putative	protein binding	WD40 repeat;G-protein beta WD-40 repeat;WD40-repeat-containing domain;WD40/YVTN repeat-like-containing domain;WD40 repeat, conserved site
AFLA_054250	-	-	3.2884	-	-	-	hypothetical protein	-	-
AFLA_107500	3.48936	-	3.28529	-	-	-	hypothetical protein	zinc ion binding;DNA binding;nucleus;transcription, DNA-templated	Transcription factor domain, fungi
AFLA_010480	3.78867	-	3.2764	-	-	-	potassium channel, putative	potassium channel activity;potassium ion transmembrane transport;integral component of membrane	Potassium channel domain;Two pore domain potassium channel
AFLA_077400	4.4096	-	3.26933	-	-	-	monocarboxylate transporter, putative	transmembrane transport;integral component of membrane	Major facilitator superfamily domain;Major facilitator superfamily
AFLA_100480	-	-	3.26676	-	-	-	monocarboxylate transporter, putative	integral component of membrane;obsolete mycelium development;transmembrane transport	Major facilitator superfamily domain;Major facilitator superfamily
AFLA_019450	4.08239	-	3.26591	-	-	-	hypothetical protein	-	-
AFLA_016250	2.8464	1.57374	3.26466	1.62301	-	-	hypothetical protein	catalytic activity;nucleoside metabolic process	Nucleoside phosphorylase domain
AFLA_018710	3.82707	-	3.26103	-	-	-	hypothetical protein	-	-
AFLA_010800	3.7868	-	3.24324	-	-	-	hypothetical protein	-	-
AFLA_114850	3.58104	-	3.23006	-	-	-	hypothetical protein	-	-
AFLA_016020	3.04931	3.28547	3.22996	3.13973	-	-	hscarg dehydrogenase, putative	-	NmrA-like domain;NAD(P)-binding domain
AFLA_086100	3.47082	-	3.22403	-	-	-	hypothetical protein	regulation of transcription from RNA polymerase II promoter;zinc ion binding;RNA polymerase II transcription factor activity, sequence-specific DNA binding;nucleus	Zn(2)-C6 fungal-type DNA-binding domain
AFLA_066010	-	-	3.2238	-	-	-	hypothetical protein	-	HAD-like domain
AFLA_034810	2.64414	1.0468	3.22068	-	-	-	hypothetical protein	-	-
AFLA_025230	4.04788	3.59428	3.21608	3.50359	-	-	hypothetical protein	fibrinogen binding	-
AFLA_011060	2.9867	-	3.21456	-	-	-	hypothetical protein	extracellular region	Alpha/Beta hydrolase fold
AFLA_117370	3.12602	-	3.21276	-	-	-	hypothetical protein	-	RmlC-like jelly roll fold;RmlC-like cupin domain;Cupin 2, conserved barrel
AFLA_061160	2.76524	-	3.20957	-	-	-	hypothetical protein	-	-
AFLA_125650	-	3.60652	3.2006	3.58049	-	-	hypothetical protein	-	-
AFLA_073900	3.31123	-	3.19887	-	-	-	histidinol dehydrogenase, putative	histidinol dehydrogenase activity;NAD binding;histidine biosynthetic process;phosphoribosyl-ATP diphosphatase activity;zinc ion binding;phosphoribosyl-AMP cyclohydrolase activity;oxidation-reduction process	Histidinol dehydrogenase, monofunctional;Histidinol dehydrogenase;Aldehyde/histidinol dehydrogenase;Histidinol dehydrogenase, conserved site
AFLA_038280	3.47071	-	3.19522	-	-	-	dynamin GTPase, putative	obsolete GTP catabolic process;GTPase activity;membrane;GTP binding	P-loop containing nucleoside triphosphate hydrolase;GTPase effector domain;Dynamin superfamily;Dynamin, GTPase domain;Dynamin-type guanine nucleotide-binding (G) domain;Dynamin central domain
AFLA_068170	4.15093	-	3.19024	-	-	-	ankyrin repeat-containing protein, putative	protein binding	Ankyrin repeat-containing domain;P-loop containing nucleoside triphosphate hydrolase;Ankyrin repeat
AFLA_107490	3.47567	-	3.18547	-	-	-	sugar transporter, putative	integral component of membrane;substrate-specific transmembrane transporter activity;transmembrane transport;carbohydrate transport	Sugar/inositol transporter;Major facilitator superfamily domain;Sugar transporter, conserved site;Major facilitator, sugar transporter-like
AFLA_097160	4.12983	-	3.18477	-	-	-	alpha-N-arabinofuranosidase A precursor, putative	hemicellulose catabolic process;alpha-L-arabinofuranosidase activity;L-arabinose metabolic process;extracellular region;nucleotide metabolic process	Glycoside hydrolase superfamily;Alpha-L-arabinofuranosidase, C-terminal
AFLA_070090	2.57921	1.39481	3.18384	1.51535	-	-	hypothetical protein	protein disulfide oxidoreductase activity;obsolete electron transport	DSBA-like thioredoxin domain;Thioredoxin-like fold
AFLA_105090	3.42125	-	3.18157	-	-	-	MFS sugar transporter, putative	integral component of membrane;substrate-specific transmembrane transporter activity;transmembrane transport;carbohydrate transport	Sugar/inositol transporter;Major facilitator superfamily domain;Sugar transporter, conserved site;Major facilitator, sugar transporter-like
AFLA_105790	3.70644	2.06849	3.16629	2.14287	-	-	methyltransferase, putative	methylation;methyltransferase activity	-
AFLA_001710	3.53693	4.73699	3.16419	5.32622	-	-	aldo-keto reductase, putative	O-methyltransferase activity;oxidoreductase activity;oxidation-reduction process	Aldo/keto reductase;NADP-dependent oxidoreductase domain
AFLA_000840	2.38322	3.43253	3.15586	5.14343	-	1.7109	efflux pump antibiotic resistance protein, putative	transmembrane transport;signal transduction;integral component of membrane	Major facilitator superfamily domain;Major facilitator superfamily
AFLA_086660	3.55518	-	3.1499	-	-	-	mitochondrial phosphate carrier protein, putative	integral component of membrane;transport;transporter activity	Mitochondrial substrate/solute carrier;Mitochondrial carrier domain
AFLA_070400	-	-	3.14929	-	-	-	hypothetical protein	nucleoside-triphosphatase activity;ATP binding	ATPase, AAA-type, core;P-loop containing nucleoside triphosphate hydrolase;AAA+ ATPase domain
AFLA_132560	3.60733	-	3.14836	-	-	-	hypothetical protein	-	-
AFLA_116700	3.34726	1.31267	3.14829	1.53339	-	-	mannan endo-1,6-alpha-mannosidase DCW1 precursor, putative	mannan endo-1,6-alpha-mannosidase activity;carbohydrate catabolic process	Six-hairpin glycosidase-like;Mannan endo-1,6-alpha-mannosidase;Glycoside hydrolase, family 76
AFLA_000950	-	-	3.14779	-	-	-	hypothetical protein	transmembrane transport;integral component of membrane	Major facilitator superfamily domain
AFLA_021010	3.67507	-	3.13802	-	-	-	hypothetical protein	-	-
AFLA_120280	2.93336	-	3.13731	-	-	-	ATP-binding cassette transporter, putative	transmembrane transport;integral component of membrane;ATPase activity, coupled to transmembrane movement of substances;obsolete ATP catabolic process;ATP binding	ABC transporter, conserved site;P-loop containing nucleoside triphosphate hydrolase;ABC transporter-like;AAA+ ATPase domain;ABC transporter type 1, transmembrane domain
AFLA_121090	3.65681	-	3.13119	-	-	-	hypothetical protein	-	Dimeric alpha-beta barrel;Antibiotic biosynthesis monooxygenase domain
AFLA_039650	3.43247	-	3.1266	-	-	-	NADH-cytochrome B5 reductase, putative	oxidoreductase activity;oxidation-reduction process	Ferredoxin reductase-type FAD-binding domain;Riboflavin synthase-like beta-barrel;NADH:cytochrome b5 reductase (CBR);Oxidoreductase FAD/NAD(P)-binding;Flavoprotein pyridine nucleotide cytochrome reductase;Oxidoreductase, FAD-binding domain
AFLA_087600	3.39895	-	3.12097	-	-	-	hypothetical protein	-	-
AFLA_023850	1.65498	3.45432	3.11347	3.68289	1.45849	-	hypothetical protein	-	-
AFLA_005510	3.08379	-	3.11307	-	-	-	amino acid permease, putative	integral component of membrane;amino acid transmembrane transporter activity;amino acid transmembrane transport	Amino acid/polyamine transporter I
AFLA_052890	3.15999	-	3.11165	-	-	-	prolyl-tRNA synthetase, putative	proline-tRNA ligase activity;ATP binding;cellular response to farnesol;cytoplasm;prolyl-tRNA aminoacylation;arginine metabolic process;proline metabolic process	Prolyl-tRNA synthetase, class II;Aminoacyl-tRNA synthetase, class II;Anticodon-binding;Proline-tRNA ligase, class II, C-terminal;Aminoacyl-tRNA synthetase, class II (G/ P/ S/T)
AFLA_109480	2.87197	-	3.1109	-	-	-	extracellular alpha-1,3-glucanase/mutanase, putative	-	Glycoside hydrolase family 71
AFLA_065460	3.72614	2.87357	3.09825	2.86514	-	-	hypothetical protein	extracellular region	-
AFLA_138550	2.81345	-	3.09719	-	-	-	O-methyltransferase, putative	methylation;methyltransferase activity	Lamin Tail Domain;Protein of unknown function DUF2278
AFLA_123700	3.29891	-	3.09674	-	-	1.23062	extracellular proline-rich protein	-	-
AFLA_041890	3.62904	-	3.08668	-	-	-	hypothetical protein	-	-
AFLA_065860	3.85018	1.41128	3.08294	-	-	-	hypothetical protein	response to stress;integral component of membrane	RTA-like protein;Alpha/Beta hydrolase fold
AFLA_066800	-	3.17987	3.0825	3.63503	-	-	cytochrome B2, putative	oxidoreductase activity;oxidation-reduction process;FMN binding	Alpha-hydroxy acid dehydrogenase, FMN-dependent;Aldolase-type TIM barrel;FMN-dependent dehydrogenase
AFLA_026130	3.54234	-	3.08086	-	-	-	hypothetical protein	positive regulation of transcription, DNA-templated;regulation of transcription from RNA polymerase II promoter;zinc ion binding;RNA polymerase II transcription factor activity, sequence-specific DNA binding;DNA binding;regulation of protein catabolic process;nucleus	-
AFLA_056630	3.22827	-	3.07856	-	-	-	UPF0187 domain membrane protein	anion channel activity;anion transport;plasma membrane	Bestrophin/UPF0187
AFLA_004140	-	-	3.07535	1.19391	-	1.1725	hypothetical protein	-	-
AFLA_039830	2.91401	4.58746	3.06973	4.63555	-	-	hypothetical protein	-	-
AFLA_078230	3.67154	-	3.06156	-	-	-	acetyltransferase, GNAT family	N-acetyltransferase activity;acyl-carrier-protein biosynthetic process	Acyl-CoA N-acyltransferase;GNAT domain
AFLA_127040	-	2.92603	3.06061	3.36967	2.37525	-	MFS monocarboxylate transporter, putative	secondary metabolite biosynthetic process;transmembrane transport;intracellular organelle;integral component of membrane	Major facilitator superfamily domain;Major facilitator superfamily
AFLA_077060	3.49498	-	3.05887	-	-	-	aldo/keto reductase, putative	sterigmatocystin biosynthetic process;oxidoreductase activity, acting on the CH-OH group of donors, NAD or NADP as acceptor	NADP-dependent oxidoreductase domain
AFLA_010890	3.45582	-	3.05485	-	-	-	sterol desaturase, putative	integral component of membrane;fatty acid biosynthetic process;oxidation-reduction process;sterol metabolic process;nucleotide binding;cation transport;hydrolase activity;lathosterol oxidase activity;iron ion binding;steroid biosynthetic process	Fatty acid hydroxylase
AFLA_135400	3.01577	-	3.04631	-	-	-	FAD dependent oxidoreductase, putative	flavin adenine dinucleotide binding;UDP-N-acetylmuramate dehydrogenase activity;oxidation-reduction process;amino sugar metabolic process	CO dehydrogenase flavoprotein-like, FAD-binding, subdomain 2;FAD-binding, type 2;FAD linked oxidase, N-terminal
AFLA_119110	3.00066	-	3.04324	2.33741	-	-	NRPS-like enzyme, putative	single-organism metabolic process;catalytic activity	AMP-dependent synthetase/ligase;AMP-binding, conserved site;NAD(P)-binding domain;Male sterility, NAD-binding;Phosphopantetheine binding ACP domain
AFLA_110610	3.15727	-	3.04219	-	-	-	high affinity methionine permease	amino acid transmembrane transport;integral component of membrane;L-methionine secondary active transmembrane transporter activity;neutral amino acid transport;methionine transport;polyamine transport	Amino acid/polyamine transporter I
AFLA_107920	3.11	5.15631	3.02572	5.14326	-	-	hypothetical protein	-	Carotenoid oxygenase
AFLA_021460	2.83811	-	3.01953	-	-	-	phosphate-repressible Na+/phosphate cotransporter Pho89, putative	pyridoxal phosphate binding;L-aspartate;inorganic phosphate transmembrane transporter activity;L-phenylalanine;integral component of membrane;phosphate ion transport;symporter activity;tryptophan biosynthetic process;oxaloacetate metabolic process;alanine metabolic process;arginine metabolic process;aspartate metabolic process;cysteine metabolic process;glutamate metabolic process;proline metabol…	Phosphate transporter;Pyridoxal phosphate-dependent transferase, major region, subdomain 1;Aspartate/other aminotransferase;Aminotransferase, class I/classII;Tetratricopeptide repeat-containing domain;Aminotransferases, class-I, pyridoxal-phosphate-binding site;Pyridoxal phosphate-dependent transferase;Tetratricopeptide-like helical domain
AFLA_117380	1.09517	1.11583	3.01941	1.92162	1.92425	-	gluconolactonase precursor, putative	-	Six-bladed beta-propeller, TolB-like;SMP-30/Gluconolactonase/LRE-like region
AFLA_038210	2.80354	1.56548	3.01336	1.5675	-	-	C6 transcription factor, putative	-	-
AFLA_133680	3.5804	1.08812	3.01269	1.0179	-	-	abscisic acid and environmental stress-inducible protein, putative	-	-
AFLA_096090	2.87671	3.11626	3.00876	2.88414	-	-	mitochondrial DNA replication protein yhm2, putative	tricarboxylate secondary active transmembrane transporter activity;mitochondrial citrate transport;integral component of membrane;alpha-ketoglutarate transport;mitochondrial nucleoid;mitochondrial genome maintenance	Mitochondrial substrate/solute carrier;Mitochondrial carrier domain
AFLA_094740	2.23005	-	3.00656	1.61746	-	-	alcohol dehydrogenase, putative	zinc ion binding;oxidoreductase activity;oxidation-reduction process	GroES-like;Alcohol dehydrogenase, N-terminal;NAD(P)-binding domain;Alcohol dehydrogenase, C-terminal;Polyketide synthase, enoylreductase domain
AFLA_038920	3.15557	4.61845	3.0057	4.82141	-	-	hypothetical protein	-	Gurmarin/antifungal peptide;Gurmarin/antimicrobial peptide
AFLA_095560	-	4.87747	2.99883	5.02366	-	-	hypothetical protein	-	-
AFLA_069370	3.45608	-	2.99882	-	-	-	phosphoglycerate kinase PgkA, putative	cytoplasm;gluconeogenesis;phosphoglycerate kinase activity;phosphorylation;ATP binding;glycolytic process;carbon utilization	Phosphoglycerate kinase;Phosphoglycerate kinase, conserved site;Phosphoglycerate kinase, N-terminal
AFLA_109460	3.01095	-	2.99647	-	-	-	TfdA family taurine dioxygenase, putative	dioxygenase activity;oxidation-reduction process	TauD/TfdA-like domain
AFLA_094120	3.23413	1.64833	2.99434	1.48092	-	-	hypothetical protein	transmembrane transport	Low affinity iron permease, Fet4
AFLA_022410	3.20012	-	2.99227	-	-	-	coproporphyrinogen III oxidase, putative	porphyrin-containing compound biosynthetic process;coproporphyrinogen oxidase activity;ATP binding;nucleoside-triphosphatase activity;oxidation-reduction process;chlorophyll metabolic process	Coproporphyrinogen III oxidase, aerobic;Coproporphyrinogen III oxidase, conserved site
AFLA_138280	-	-	2.99145	-	-	-	alpha-xylosidase, putative	carbohydrate metabolic process;hydrolase activity, hydrolyzing O-glycosyl compounds	Aldolase-type TIM barrel;Glycoside hydrolase family 31;Glycoside hydrolase superfamily
AFLA_134210	2.69129	4.36843	2.98599	4.27678	-	-	hypothetical protein	sequence-specific DNA binding;transcription factor activity, sequence-specific DNA binding;regulation of transcription, DNA-templated;transcription factor complex	Basic-leucine zipper domain
AFLA_105700	2.94235	1.61772	2.97831	1.54792	-	-	hypothetical protein	methylation;methyltransferase activity	S-adenosyl-L-methionine-dependent methyltransferase
AFLA_039720	2.87886	2.08935	2.97432	1.87001	-	-	hypothetical protein	methylation;methyltransferase activity	Ribonuclease E inhibitor RraA/RraA-like protein
AFLA_088800	2.73029	-	2.96288	-	-	-	hypothetical protein	-	-
AFLA_063700	2.5466	3.97035	2.95838	4.0122	-	-	hypothetical protein	-	-
AFLA_054060	2.61461	-	2.95349	-	-	-	ATP/GTP-binding protein, putative	-	P-loop containing nucleoside triphosphate hydrolase
AFLA_121280	3.3465	1.93765	2.94714	1.81854	-	-	hypothetical protein	-	-
AFLA_117400	-	4.22724	2.94378	-	-	-	bicyclomycin resistance protein, putative	transmembrane transport;integral component of membrane	Major facilitator superfamily domain;Major facilitator superfamily
AFLA_058500	2.26681	3.03953	2.93962	3.17993	-	-	WD-repeat protein, putative	positive regulation of sterigmatocystin biosynthetic process;positive regulation of sexual sporulation resulting in formation of a cellular spore;nucleosome positioning;cleistothecium development;protein binding	WD40 repeat;G-protein beta WD-40 repeat;WD40-repeat-containing domain;WD40/YVTN repeat-like-containing domain;WD40 repeat, conserved site
AFLA_067200	3.20511	-	2.93743	-	-	-	ABC multidrug transporter, putative	transmembrane transport;integral component of membrane;ATPase activity, coupled to transmembrane movement of substances;obsolete ATP catabolic process;oxidoreductase activity;ATP binding	ABC transporter, conserved site;ABC transporter type 1, transmembrane domain;ABC transporter-like;AAA+ ATPase domain;P-loop containing nucleoside triphosphate hydrolase
AFLA_004820	3.33682	-	2.92762	-	-	-	hypothetical protein	N-acetyltransferase activity;acyl-carrier-protein biosynthetic process	GNAT domain;Acyl-CoA N-acyltransferase
AFLA_009470	2.86669	-	2.92445	-	-	-	short chain alcohol dehydrogenase, putative	oxidation-reduction process;oxidoreductase activity	Short-chain dehydrogenase/reductase SDR;Short-chain dehydrogenase/reductase, conserved site;NAD(P)-binding domain
AFLA_122500	3.17969	-	2.92378	-	-	-	C6 transcription factor, putative	regulation of transcription from RNA polymerase II promoter;zinc ion binding;RNA polymerase II transcription factor activity, sequence-specific DNA binding;DNA binding;nucleus	Zn(2)-C6 fungal-type DNA-binding domain;Transcription factor domain, fungi
AFLA_002180	3.3238	-	2.9208	-	-	-	hypothetical protein	-	-
AFLA_022810	2.67309	5.09181	2.91925	5.1544	-	-	sugar transporter, putative	integral component of membrane;substrate-specific transmembrane transporter activity;transmembrane transport;carbohydrate transport	Sugar/inositol transporter;Major facilitator superfamily domain;Sugar transporter, conserved site;Major facilitator, sugar transporter-like
AFLA_002630	3.25765	-	2.9177	-	-	-	hypothetical protein	-	-
AFLA_023140	3.07461	-	2.91618	-	-	-	hypothetical protein	-	Six-bladed beta-propeller, TolB-like
AFLA_023760	1.43679	-	2.91355	-	1.47676	-	hypothetical protein	-	Uncharacterised protein family, zinc metallopeptidase-like
AFLA_039260	3.68305	-	2.91236	-	-	-	esterase, putative	metabolic process;hydrolase activity	Alpha/Beta hydrolase fold;Alpha/beta hydrolase fold-3
AFLA_000770	3.39112	1.04466	2.9091	1.19756	-	-	hypothetical protein	regulation of transcription from RNA polymerase II promoter;zinc ion binding;RNA polymerase II transcription factor activity, sequence-specific DNA binding;DNA binding;nucleus	Zn(2)-C6 fungal-type DNA-binding domain;Transcription factor domain, fungi
AFLA_023830	2.23215	2.85504	2.90798	3.04104	-	-	hypothetical protein	-	-
AFLA_000910	2.08255	2.14888	2.90479	2.28188	-	-	feruloyl esterase B precursor, putative	-	Alpha/Beta hydrolase fold;Tannase/feruloyl esterase
AFLA_077450	3.53327	3.96337	2.90196	3.68586	-	-	cinnamoyl-CoA reductase, putative	cellular metabolic process;coenzyme binding;catalytic activity	NAD(P)-binding domain;NAD-dependent epimerase/dehydratase
AFLA_039030	2.19832	1.30958	2.89825	2.02738	-	-	hypothetical protein	regulation of transcription from RNA polymerase II promoter;zinc ion binding;RNA polymerase II transcription factor activity, sequence-specific DNA binding;DNA binding;nucleus	Zn(2)-C6 fungal-type DNA-binding domain;Transcription factor domain, fungi
AFLA_080790	2.81596	-	2.89125	-	-	-	TPR domain protein	intracellular;protein binding	Tetratricopeptide repeat;Tetratricopeptide-like helical domain
AFLA_122400	1.95306	2.3914	2.88256	2.04725	-	-	glucan 1,4-alpha-glucosidase, putative	glucan 1,4-alpha-glucosidase activity;extracellular region;polysaccharide catabolic process;starch binding;starch metabolic process;sucrose metabolic process;glucosidase II complex	Six-hairpin glycosidase-like;Carbohydrate binding module family 20;Glycoside hydrolase family 15/Phosphorylase b kinase regulatory chain family;Carbohydrate-binding-like fold;Immunoglobulin-like fold;Glucoamylase, starch-binding;Glucoamylase
AFLA_062850	3.17189	-	2.87586	-	-	-	fatty acid desaturase, putative	fatty acid biosynthetic process;oxidoreductase activity, acting on paired donors, with oxidation of a pair of donors resulting in the reduction of molecular oxygen to two molecules of water;iron ion binding;heme binding;oxidation-reduction process	Fatty acid desaturase;Fatty acid desaturase domain;Cytochrome b5-like heme/steroid binding domain
AFLA_026120	2.92775	-	2.87044	-	-	-	hypothetical protein	positive regulation of transcription, DNA-templated;regulation of transcription from RNA polymerase II promoter;zinc ion binding;RNA polymerase II transcription factor activity, sequence-specific DNA binding;DNA binding;regulation of protein catabolic process;nucleus	Zn(2)-C6 fungal-type DNA-binding domain
AFLA_132470	3.0073	-	2.86918	-	-	-	hypothetical protein	-	-
AFLA_123960	2.31181	2.03716	2.86743	1.96003	-	-	oligopeptide transporter, putative	transport;oxidoreductase activity;oxidation-reduction process;membrane;transporter activity	FAD-binding domain;Proton-dependent oligopeptide transporter family;Major facilitator superfamily domain;FAD/NAD(P)-binding domain
AFLA_106800	3.2758	-	2.83877	-	-	-	guanine deaminase, putative	regulation of transcription from RNA polymerase II promoter;zinc ion binding;guanine deaminase activity;RNA polymerase II transcription factor activity, sequence-specific DNA binding;DNA binding;guanine catabolic process;extracellular region;nucleus	Amidohydrolase-related;Metal-dependent hydrolase;Guanine deaminase
AFLA_101960	2.67032	-	2.83272	-	-	-	hypothetical protein	flavin adenine dinucleotide binding;UDP-N-acetylmuramate dehydrogenase activity;oxidation-reduction process;amino sugar metabolic process	Berberine/berberine-like;CO dehydrogenase flavoprotein-like, FAD-binding, subdomain 2;FAD-binding, type 2;FAD linked oxidase, N-terminal
AFLA_106290	2.6571	-	2.82753	-	-	-	alpha-ketoglutarate-dependent taurine dioxygenase	oxidation-reduction process;taurine dioxygenase activity	TauD/TfdA-like domain
AFLA_098550	3.38132	2.1577	2.82359	2.04386	-	-	nitrilase, putative	nitrogen compound metabolic process;hydrolase activity, acting on carbon-nitrogen (but not peptide) bonds	Nitrilase/cyanide hydratase, conserved site;Carbon-nitrogen hydrolase
AFLA_069560	2.35875	-	2.81555	-	-	-	hypothetical protein	-	-
AFLA_086150	3.55566	3.05722	2.81377	2.62705	-	-	hypothetical protein	-	-
AFLA_079010	2.60785	-	2.80713	-	-	-	hypothetical protein	-	-
AFLA_057940	3.48515	-	2.80699	-	-	-	hypothetical protein	-	NmrA-like domain;NAD(P)-binding domain
AFLA_132450	3.1459	-	2.80671	-	-	-	hypothetical protein	-	-
AFLA_034900	2.95824	-	2.80669	-	-	-	hypothetical protein	-	-
AFLA_000810	2.67554	-	2.80396	-	-	-	beta-glucosidase, putative	extracellular region;beta-glucosidase activity;cellulose catabolic process	Glycoside hydrolase family 3 C-terminal domain;Glycoside hydrolase, family 3, N-terminal;Glycoside hydrolase superfamily;Fibronectin type III-like domain;PA14 domain
AFLA_049930	3.07627	-	2.80095	-	-	-	hypothetical protein	single-organism transport;oxidoreductase activity;FMN binding;oxidation-reduction process	FMN-binding split barrel
AFLA_129840	2.84704	-	2.78672	-	-	-	hypothetical protein	-	-
AFLA_039820	2.94133	2.61543	2.78561	2.5022	-	-	hypothetical protein	response to stress;integral component of membrane	RTA-like protein
AFLA_132030	3.10075	3.34955	2.78408	3.45064	-	-	carbon-nitrogen family hydrolase, putative	nitrogen compound metabolic process;hydrolase activity, acting on carbon-nitrogen (but not peptide) bonds	Carbon-nitrogen hydrolase
AFLA_000990	1.70606	2.17456	2.78068	2.26538	-	-	hypothetical protein	secondary metabolic process	NmrA-like domain;NAD(P)-binding domain
AFLA_040820	3.15593	2.07419	2.77652	2.70281	-	-	kinesin light chain, putative	ADP binding;protein binding	NB-ARC;Tetratricopeptide repeat;P-loop containing nucleoside triphosphate hydrolase;Tetratricopeptide repeat-containing domain;NACHT-NTPase and P-loop NTPases, N-terminal domain;Tetratricopeptide-like helical domain
AFLA_101300	2.88519	-	2.77579	-	-	-	integral membrane protein	-	-
AFLA_013670	2.65862	1.84507	2.77081	2.34245	-	-	oxidoreductase CipA-like, putative	-	NmrA-like domain;NAD(P)-binding domain
AFLA_052250	2.6328	-	2.77062	-	-	-	hypothetical protein	-	Protein of unknown function DUF3602
AFLA_132690	3.18208	-	2.77041	-	-	-	hypothetical protein	protein kinase activity;protein phosphorylation;ATP binding	Protein kinase-like domain;Protein kinase domain
AFLA_040800	3.17902	-	2.77034	-	-	-	hypothetical protein	-	-
AFLA_059980	2.30192	2.30681	2.76989	2.1732	-	-	choline dehydrogenase, putative	flavin adenine dinucleotide binding;oxidoreductase activity, acting on CH-OH group of donors;oxidation-reduction process	Glucose-methanol-choline oxidoreductase, N-terminal;FAD/NAD(P)-binding domain;Glucose-methanol-choline oxidoreductase, C-terminal
AFLA_095460	3.04737	4.27516	2.76618	4.35225	-	-	hypothetical protein	-	-
AFLA_016360	2.60281	5.26218	2.76399	5.11649	-	-	PAF acetylhydrolase family protein	lipid catabolic process;1-alkyl-2-acetylglycerophosphocholine esterase activity;1-alkyl-2-acetylglycerophosphocholine esterase complex;glycerolipid metabolic process	Platelet-activating factor acetylhydrolase-like;Alpha/Beta hydrolase fold
AFLA_067180	3.35837	-	2.76311	-	-	-	sulfatase-1, sulf-1, putative	arylsulfatase activity;phenol-containing compound metabolic process;glycosphingolipid metabolic process;androgen metabolic process;estrogen metabolic process	Sulfatase, N-terminal;Alkaline-phosphatase-like, core domain;Arylsulfatase;Alkaline phosphatase-like, alpha/beta/alpha;Sulfatase, conserved site
AFLA_038980	2.48459	3.34534	2.75645	3.52857	-	-	FAD-dependent monooxygenase, putative	austinol biosynthetic process;dehydroaustinol biosynthetic process;monooxygenase activity;oxidation-reduction process	FAD-binding domain;FAD/NAD(P)-binding domain
AFLA_086110	2.7118	-	2.75131	-	-	-	C6 transcription factor, putative	metal ion binding;transcription, DNA-templated	-
AFLA_110040	3.22711	4.15106	2.75121	3.65796	-	-	cupin domain protein	-	RmlC-like jelly roll fold;RmlC-like cupin domain;Cupin 2, conserved barrel
AFLA_002660	1.86969	1.15975	2.74691	2.21721	-	1.05746	hypothetical protein	-	Isoprenoid synthase domain
AFLA_120050	-	-	2.74195	-	-	-	integral membrane protein	integral component of membrane;fatty acid biosynthetic process;oxidation-reduction process;regulation of transcription, DNA-templated;oxidoreductase activity;iron ion binding	Fatty acid hydroxylase;NAD(P)-binding domain
AFLA_077500	2.65836	-	2.73929	-	-	-	hypothetical protein	regulation of transcription from RNA polymerase II promoter;zinc ion binding;lyase activity;RNA polymerase II transcription factor activity, sequence-specific DNA binding;cellular amino acid metabolic process;DNA binding;pyridoxal phosphate binding;nucleus	-
AFLA_110730	3.26255	-	2.72673	-	-	-	hypothetical protein	-	-
AFLA_124490	3.02302	-	2.72327	-	-	-	guanine deaminase, putative	hydrolase activity, acting on carbon-nitrogen (but not peptide) bonds;nitrogen compound metabolic process	Amidohydrolase-related;Metal-dependent hydrolase, composite domain;Metal-dependent hydrolase
AFLA_079930	3.34269	-	2.72079	1.89608	-	-	beta-mannosidase, putative	mannan catabolic process;beta-mannosidase activity	Glycoside hydrolase superfamily;Glycoside hydrolase, family 2, immunoglobulin-like beta-sandwich;Galactose-binding domain-like
AFLA_032030	2.13662	-	2.71448	-	-	-	hydroxymethylglutaryl-CoA synthase Erg13, putative	translation;structural constituent of ribosome;ergosterol biosynthetic process;cytosolic small ribosomal subunit;hydroxymethylglutaryl-CoA synthase activity;ribosomal small subunit assembly;isoprenoid biosynthetic process;acetyl-CoA metabolic process;isoleucine catabolic process;leucine catabolic process;valine catabolic process;cellular ketone body metabolic process	Hydroxymethylglutaryl-CoA synthase, eukaryotic;Hydroxymethylglutaryl-coenzyme A synthase C-terminal domain;Hydroxymethylglutaryl-coenzyme A synthase, N-terminal;Thiolase-like;Hydroxymethylglutaryl-coenzyme A synthase, active site
AFLA_021770	2.54859	-	2.71093	-	-	-	tocopherol O-methyltransferase, putative	steroid biosynthetic process;lipid particle;methylation;mitochondrial outer membrane;sterol 24-C-methyltransferase activity	SAM-dependent methyltransferase SMT-type;Methyltransferase domain;Sterol methyltransferase C-terminal;S-adenosyl-L-methionine-dependent methyltransferase
AFLA_114860	3.19902	-	2.71085	-	-	-	hypothetical protein	binding	-
AFLA_001280	2.77936	2.30566	2.70427	2.54085	-	-	isoflavone reductase family protein CipA, putative	-	NmrA-like domain;NAD(P)-binding domain
AFLA_077550	2.80981	-	2.69965	-	-	-	hypothetical protein	-	-
AFLA_098810	2.71108	-	2.69872	-	-	-	monocarboxylate transporter, putative	transmembrane transport;integral component of membrane	Major facilitator superfamily domain;Major facilitator superfamily
AFLA_089910	2.06076	-	2.69209	-	-	-	actin Act1	actin cortical patch;regulation of transcription from RNA polymerase II promoter;conidiophore development;actin filament bundle;ascospore wall assembly;nuclear migration along microtubule;Swr1 complex;actomyosin contractile ring contraction;cellular bud neck contractile ring;endocytosis;Ino80 complex;NuA4 histone acetyltransferase complex;ATP binding;cellular response to oxidative stress;chronolo…	Actin, conserved site;Actin family;Actin/actin-like conserved site
AFLA_136890	2.85863	-	2.68913	1.01027	-	-	monooxygenase, putative	nucleic acid binding;monooxygenase activity;oxidation-reduction process;zinc ion binding	FAD-binding domain;FAD/NAD(P)-binding domain
AFLA_021300	2.99108	-	2.68872	-	-	-	piwil3 protein, putative	nucleic acid binding;protein binding	Argonaute, linker 1 domain;Piwi domain;Ribonuclease H-like domain;Protein argonaute, N-terminal;PAZ domain
AFLA_133190	3.01045	-	2.68156	-	-	-	F-box domain protein	protein binding	F-box domain;Leucine-rich repeat, cysteine-containing subtype;Leucine-rich repeat;Leucine-rich repeat domain, L domain-like
AFLA_041350	3.07011	-	2.68058	-	-	-	sulfonylurea receptor/ ABC transporter, putative	transmembrane transport;integral component of membrane;ATPase activity, coupled to transmembrane movement of substances;obsolete ATP catabolic process;ATP binding	ABC transporter, conserved site;P-loop containing nucleoside triphosphate hydrolase;ABC transporter-like;AAA+ ATPase domain;ABC transporter type 1, transmembrane domain
AFLA_029890	2.87153	-	2.67407	-	-	-	glutathione S-transferase, putative	transferase activity;protein binding	Glutathione S-transferase, C-terminal;Glutathione S-transferase, N-terminal;Glutathione S-transferase, C-terminal-like;Thioredoxin-like fold
AFLA_138760	3.20433	-	2.66989	-	-	-	thioredoxin II, putative	cell redox homeostasis;protein disulfide oxidoreductase activity;glycerol ether metabolic process;obsolete electron transport	Thioredoxin;Thioredoxin domain;Thioredoxin-like fold
AFLA_049640	3.32488	-	2.6693	-	-	-	hypothetical protein	RNA polymerase II transcription factor activity, sequence-specific DNA binding;regulation of transcription from RNA polymerase II promoter;nucleus;zinc ion binding	Fungal transcription factor;Zn(2)-C6 fungal-type DNA-binding domain
AFLA_121050	3.16592	-	2.66474	-	-	-	hypothetical protein	transmembrane transport;integral component of membrane	Major facilitator superfamily domain;Major facilitator superfamily
AFLA_053890	2.83048	1.84774	2.66433	1.5996	-	-	acetylcholinesterase, putative	hydrolase activity	Carboxylesterase type B, active site;Alpha/Beta hydrolase fold;Carboxylesterase, type B
AFLA_137350	2.61272	1.04526	2.65817	1.0447	-	-	hypothetical protein	-	-
AFLA_076320	2.87822	1.58313	2.65736	1.64542	-	-	C6 transcription factor, putative	zinc ion binding;DNA binding;nucleus;transcription, DNA-templated	Transcription factor domain, fungi
AFLA_005740	2.53407	-	2.65471	-	-	-	C6 transcription factor, putative	regulation of transcription from RNA polymerase II promoter;zinc ion binding;RNA polymerase II transcription factor activity, sequence-specific DNA binding;DNA binding;nucleus	Zn(2)-C6 fungal-type DNA-binding domain;Transcription factor domain, fungi
AFLA_048930	2.31161	-	2.65273	-	-	-	hypothetical protein	regulation of transcription from RNA polymerase II promoter;zinc ion binding;RNA polymerase II transcription factor activity, sequence-specific DNA binding;DNA binding;nucleus	Zn(2)-C6 fungal-type DNA-binding domain
AFLA_116460	3.24256	1.09901	2.64606	-	-	-	hypothetical protein	-	Alpha/Beta hydrolase fold;Serine hydrolase FSH
AFLA_131980	2.48238	2.4497	2.63632	2.49139	-	-	O-methylsterigmatocystin oxidoreductase, putative	heme binding;oxidoreductase activity, acting on paired donors, with incorporation or reduction of molecular oxygen;monooxygenase activity;iron ion binding;oxidation-reduction process	Cytochrome P450, conserved site;Cytochrome P450
AFLA_024260	2.52304	1.23319	2.63403	1.19255	-	-	glycosyl hydrolase, putative	polysaccharide catabolic process;extracellular region;exo-1,4-beta-D-glucosaminidase activity	Glycoside hydrolase, family 2, immunoglobulin-like beta-sandwich;Galactose-binding domain-like;Glycoside hydrolase superfamily;Exo-beta-D-glucosaminidase;Glycosyl hydrolases family 2, sugar binding domain
AFLA_068050	2.52939	1.33061	2.63215	1.62049	-	-	hypothetical protein	-	-
AFLA_001330	2.89779	-	2.62887	-	-	-	hypothetical protein	RNA polymerase II transcription factor activity, sequence-specific DNA binding;regulation of transcription from RNA polymerase II promoter;nucleus;zinc ion binding	Zn(2)-C6 fungal-type DNA-binding domain
AFLA_008510	3.60969	1.45811	2.62771	1.70338	-	-	hypothetical protein	-	-
AFLA_131960	2.77481	-	2.62663	-	-	-	electron transport oxidoreductase, putative	flavin adenine dinucleotide binding;peroxisome;fatty acid beta-oxidation;acyl-CoA dehydrogenase activity;acyl-CoA oxidase activity;obsolete electron transport;acyl-CoA metabolic process	Acyl-coenzyme A oxidase, N-terminal;Acyl-CoA dehydrogenase/oxidase, N-terminal and middle domain;Acyl-CoA oxidase/dehydrogenase, central domain;Acyl-CoA oxidase, C-terminal;Acyl-CoA dehydrogenase/oxidase, N-terminal;Acyl-CoA oxidase;Acyl-CoA dehydrogenase/oxidase C-terminal
AFLA_121330	3.10953	-	2.62421	-	-	-	methyltransferase LaeA-like, putative	binding;methylation;hydrolase activity;methyltransferase activity	S-adenosyl-L-methionine-dependent methyltransferase
AFLA_070430	3.56624	1.09014	2.62353	-	-	-	guanine nucleotide exchange factor, putative	guanyl-nucleotide exchange factor activity;intracellular;regulation of small GTPase mediated signal transduction;regulation of GTPase activity	Ras guanine-nucleotide exchange factor, conserved site;Ras guanine nucleotide exchange factor domain;Ras-like guanine nucleotide exchange factor, N-terminal;Ras guanine-nucleotide exchange factors catalytic domain
AFLA_068600	2.19143	-	2.62316	-	-	-	ammonium transporter MepA	ammonium transmembrane transport;integral component of membrane;nitrogen utilization;ammonium transmembrane transporter activity	Blood group Rhesus C/E/D polypeptide;Ammonium transporter;Ammonium transporter AmtB-like domain;Ammonium transporter, conserved site
AFLA_014010	3.37136	1.33666	2.61726	1.28714	-	-	integral membrane protein	transferase activity, transferring hexosyl groups;carbohydrate metabolic process;membrane	Glycosyl transferase family 54;Transmembrane protein 246
AFLA_107750	2.46397	-	2.61633	-	-	-	hypothetical protein	-	Phytanoyl-CoA dioxygenase;Isopenicillin N synthase-like
AFLA_082200	-	-	2.61395	-	1.98531	-	AAA family ATPase, putative	nucleoside-triphosphatase activity;ATP binding	ATPase, AAA-type, core;P-loop containing nucleoside triphosphate hydrolase;AAA+ ATPase domain
AFLA_039700	2.76413	-	2.60967	-	-	-	2,4-dihydroxyhept-2-ene-1,7-dioic acid aldolase, putative	cellular aromatic compound metabolic process;carbon-carbon lyase activity	HpcH/HpaI aldolase/citrate lyase domain;Pyruvate/Phosphoenolpyruvate kinase-like domain
AFLA_102000	2.47162	-	2.60871	-	-	-	hypothetical protein	-	-
AFLA_122210	3.2968	2.2537	2.60524	1.99981	-	-	oxidoreductase, putative	oxidation-reduction process;oxidoreductase activity	NAD(P)-binding domain;Oxidoreductase, N-terminal
AFLA_003270	2.92178	-	2.60276	-	-	-	DHHC zinc finger membrane protein	integral component of membrane;zinc ion binding;serine-type peptidase activity;protein-cysteine S-palmitoyltransferase activity;acid-amino acid ligase activity;vacuolar membrane;acyl-carrier-protein biosynthetic process	Palmitoyltransferase, DHHC domain
AFLA_137550	2.90645	1.82637	2.60276	1.91245	-	-	hypothetical protein	-	-
AFLA_074890	3.13186	-	2.6014	-	-	-	thiamin pyrophosphokinase, putative	kinase activity;phosphorylation;hydrolase activity	NUDIX hydrolase domain;Domain of unknown function DUF4743;NUDIX hydrolase domain-like
AFLA_000800	2.79833	-	2.59171	-	-	-	hypothetical protein	-	-
AFLA_046710	2.26473	-	2.5846	-	-	-	hypothetical protein	transferase activity, transferring phosphorus-containing groups	-
AFLA_048950	3.53085	-	2.57889	-	-	-	cytochrome P450, putative	heme binding;oxidoreductase activity, acting on paired donors, with incorporation or reduction of molecular oxygen;iron ion binding;monooxygenase activity;oxidation-reduction process	Cytochrome P450, E-class, group I;Cytochrome P450
AFLA_105950	3.05234	-	2.57636	-	-	-	hypothetical protein	cytosol;cysteine-tRNA ligase activity;cysteinyl-tRNA aminoacylation;nucleotide binding;spore germination;cysteine metabolic process	tRNA synthetases class I, catalytic domain;Rossmann-like alpha/beta/alpha sandwich fold;Cysteinyl-tRNA synthetase/mycothiol ligase
AFLA_129460	2.49789	-	2.57446	-	-	-	C6 transcription factor, putative	zinc ion binding;regulation of transcription, DNA-templated;DNA binding;nucleus	Transcription factor domain, fungi
AFLA_096030	2.92011	3.19412	2.57176	3.02994	-	-	hypothetical protein	protein disulfide oxidoreductase activity;nucleotide binding;obsolete electron transport	DSBA-like thioredoxin domain;Thioredoxin-like fold
AFLA_131920	2.83686	-	2.56998	-	-	-	hypothetical protein	-	-
AFLA_059820	2.58586	-	2.5671	-	-	-	hypothetical protein	extracellular region;hydrolase activity	Polysaccharide lyase
AFLA_078080	-	-	2.56489	-	-	-	hypothetical protein	metallopeptidase activity;proteolysis;zinc ion binding	Metallopeptidase, catalytic domain
AFLA_057050	2.4578	1.08751	2.56237	1.40857	-	-	hypothetical protein	metabolic process;viral capsid;catalytic activity;starch binding	Cellulose/chitin-binding protein, N-terminal
AFLA_137660	2.48632	-	2.56209	-	-	-	hypothetical protein	-	-
AFLA_035890	2.28832	-	2.56036	-	-	-	arylalkylamine N-acetyltransferase, putative	N-acetyltransferase activity;acyl-carrier-protein biosynthetic process	Acyl-CoA N-acyltransferase;GNAT domain
AFLA_121250	1.67524	-	2.5591	1.06196	-	-	hypothetical protein	zinc ion binding;protein binding	von Willebrand factor, type A;E3 ubiquitin ligase RBR family;Zinc finger, RING-type
AFLA_039290	2.31109	3.0014	2.55402	2.91298	-	-	hypothetical protein	catalytic activity	Alpha/beta hydrolase fold-1;Alpha/Beta hydrolase fold
AFLA_075390	2.93783	-	2.55274	-	-	-	3-methyl-2-oxobutanoate hydroxymethyltransferase, putative	3-methyl-2-oxobutanoate hydroxymethyltransferase activity;carbohydrate metabolic process;pantothenate biosynthetic process;methylation;methyltransferase activity	Pyruvate/Phosphoenolpyruvate kinase-like domain;Ketopantoate hydroxymethyltransferase
AFLA_131900	2.95731	-	2.54988	-	-	-	hypothetical protein	-	-
AFLA_098110	2.64318	-	2.54869	-	-	-	Indoleamine 2,3-dioxygenase subfamily	indoleamine 2,3-dioxygenase activity;oxidation-reduction process;tryptophan catabolic process to kynurenine;tryptophan 2,3-dioxygenase activity;heme binding;aromatic amino acid family biosynthetic process	Indoleamine 2,3-dioxygenase
AFLA_085760	2.67672	-	2.54821	1.09006	-	-	hypothetical protein	nucleotide binding	Thioredoxin-like ferredoxin
AFLA_058360	2.33961	-	2.54085	-	-	-	hypothetical protein	-	-
AFLA_098870	-	3.21712	2.5403	3.01884	-	-	hypothetical protein	-	-
AFLA_055100	2.0787	1.22377	2.53864	1.13735	-	-	serine-rich protein, putative	-	-
AFLA_102200	2.33565	-	2.5342	-	-	-	hypothetical protein	-	-
AFLA_105730	2.89159	2.17088	2.53181	2.15664	-	-	hypothetical protein	-	Alpha/Beta hydrolase fold;Alpha/beta hydrolase fold-1
AFLA_001940	2.43433	-	2.52826	-	-	-	amino acid transporter, putative	integral component of membrane	Amino acid transporter, transmembrane domain
AFLA_049540	3.37715	-	2.52404	-	-	-	hypothetical protein	-	Six-bladed beta-propeller, TolB-like
AFLA_070480	3.01333	2.96549	2.52389	2.88485	-	-	hypothetical protein	N-acetyltransferase activity;acyl-carrier-protein biosynthetic process	GNAT domain;Acyl-CoA N-acyltransferase
AFLA_075160	2.99609	-	2.52275	-	-	-	hypothetical protein	obsolete mycelium development	-
AFLA_039010	1.9144	5.68911	2.52134	5.36072	-	-	hypothetical protein	RNA polymerase II transcription factor activity, sequence-specific DNA binding;regulation of transcription from RNA polymerase II promoter;nucleus;zinc ion binding	Fungal transcription factor;Zn(2)-C6 fungal-type DNA-binding domain
AFLA_005100	2.25177	3.23977	2.51792	3.24324	-	-	hypothetical protein	-	-
AFLA_004090	2.98757	-	2.51635	-	-	-	hypothetical protein	cell redox homeostasis	Thioredoxin domain;Thioredoxin-like fold
AFLA_121340	2.78879	-	2.50668	-	-	-	C6 finger domain protein, putative	regulation of transcription from RNA polymerase II promoter;zinc ion binding;RNA polymerase II transcription factor activity, sequence-specific DNA binding;nucleus	Fungal transcription factor;Zn(2)-C6 fungal-type DNA-binding domain
AFLA_030190	2.40216	-	2.50666	-	-	-	sulfate transporter, putative	sulfate transport;transmembrane transport;integral component of membrane;sulfate assimilation;secondary active sulfate transmembrane transporter activity	STAS domain;SLC26A/SulP transporter domain;SLC26A/SulP transporter
AFLA_049910	2.30351	-	2.50537	-	-	-	hypothetical protein	-	-
AFLA_095820	2.43304	-	2.50434	-	-	-	hypothetical protein	negative regulation of asexual sporulation resulting in formation of a cellular spore;regulation of secondary metabolite biosynthetic process;diterpenoid biosynthetic process;binding	-
AFLA_030550	1.07854	4.68382	2.50276	4.18021	1.42422	-	hypothetical protein	-	-
AFLA_048940	3.2329	-	2.50114	-	-	-	hypothetical protein	-	-
AFLA_090180	2.7268	2.27622	2.50065	2.3023	-	-	alpha/beta hydrolase, putative	hydrolase activity	Serine aminopeptidase, S33;Alpha/Beta hydrolase fold
AFLA_101190	3.41843	-	2.49599	-	-	-	hypothetical protein	-	Dopa 4,5-dioxygenase;DOPA-like domain
AFLA_018680	2.52955	-	2.49334	-	-	-	benomyl/methotrexate resistance protein, putative	transmembrane transport;integral component of membrane	Major facilitator superfamily domain;Major facilitator superfamily
AFLA_005540	2.34425	-	2.49079	-	-	-	sugar transporter, putative	integral component of membrane;substrate-specific transmembrane transporter activity;transmembrane transport;carbohydrate transport	Sugar/inositol transporter;Major facilitator superfamily domain;Sugar transporter, conserved site;Major facilitator, sugar transporter-like
AFLA_082240	3.11831	-	2.48524	-	-	-	hypothetical protein	-	-
AFLA_090580	2.86138	-	2.47936	-	-	-	hypothetical protein	-	-
AFLA_028890	2.41949	1.66594	2.47266	1.6871	-	-	tartrate dehydrogenase, putative	carbohydrate metabolic process;NAD binding;tartrate dehydrogenase activity;oxidation-reduction process;magnesium ion binding;glyoxylate metabolic process	Isopropylmalate dehydrogenase-like domain;Tartrate dehydrogenase
AFLA_045680	2.79493	-	2.47259	-	-	-	GNAT family acetyltransferase, putative	N-acetyltransferase activity;acyl-carrier-protein biosynthetic process	GNAT domain;Acyl-CoA N-acyltransferase
AFLA_023500	2.42036	1.0721	2.47225	1.23583	-	-	extracellular conserved serine-rich protein	membrane	Kre9/Knh1 family
AFLA_097460	3.14969	-	2.46857	-	-	-	hypothetical protein	-	-
AFLA_023680	2.38242	1.29503	2.46001	1.08796	-	-	hypothetical protein	-	Acyl-CoA N-acyltransferase
AFLA_112460	2.40746	-	2.45759	-	-	-	hypothetical protein	-	-
AFLA_060840	2.52625	-	2.45723	-	-	-	multidrug resistance-associated protein, putative	obsolete ATP catabolic process;ATP binding;ATPase activity	P-loop containing nucleoside triphosphate hydrolase;ABC transporter-like;AAA+ ATPase domain
AFLA_067210	2.66344	-	2.45579	-	-	-	hypothetical protein	-	-
AFLA_061210	2.49486	-	2.45005	-	-	-	hypothetical protein	-	-
AFLA_023060	2.65399	-	2.44254	-	-	-	hypothetical protein	-	-
AFLA_002920	3.08039	6.13994	2.44242	5.64297	-	-	flavonoid 3-hydroxylase, putative	heme binding;oxidoreductase activity, acting on paired donors, with incorporation or reduction of molecular oxygen;monooxygenase activity;iron ion binding;oxidation-reduction process	Cytochrome P450, conserved site;Cytochrome P450, E-class, group I;Cytochrome P450
AFLA_094450	3.27338	4.97155	2.44216	4.59613	-	-	aspartic endopeptidase Pep1/aspergillopepsin F	extracellular region;intracellular;proteolysis;aspartic-type endopeptidase activity;pathogenesis	Aspartic peptidase, active site;Aspartic peptidase A1 family;Peptidase family A1 domain;Aspartic peptidase domain
AFLA_013340	2.51868	-	2.43955	-	-	-	hypothetical protein	-	-
AFLA_035700	2.34287	3.5705	2.43588	3.94806	-	-	hypothetical protein	-	NmrA-like domain;NAD(P)-binding domain
AFLA_136750	3.00237	3.14475	2.43387	3.28491	-	-	rhamnogalacturonase A precursor, putative	extracellular region;rhamnogalacturonan alpha-L-rhamnopyranosyl-(1->4)-alpha-D-galactopyranosyluronide lyase activity;polygalacturonase activity;polysaccharide catabolic process;starch metabolic process;sucrose metabolic process	Glycoside hydrolase, family 28;Pectin lyase fold;Pectin lyase fold/virulence factor
AFLA_062800	2.38287	1.882	2.43195	1.90099	-	-	aldo-keto reductase, putative	oxidation-reduction process;oxidoreductase activity	NADP-dependent oxidoreductase domain
AFLA_079390	2.05305	3.13088	2.43084	-	-	-	hypothetical protein	-	Cyanovirin-N
AFLA_079020	2.21091	-	2.42657	-	-	-	hypothetical protein	-	-
AFLA_009520	2.4166	-	2.42462	-	-	-	hypothetical protein	-	-
AFLA_103460	-	-	2.42419	-	-	-	hypothetical protein	-	-
AFLA_002080	2.35104	-	2.42293	-	-	-	hypothetical protein	-	-
AFLA_122100	3.27082	-	2.42099	-	-	-	sphingosine phosphate lyase, putative	carboxylic acid metabolic process;perinuclear endoplasmic reticulum;glycosphingolipid metabolic process;cellular response to starvation;cortical endoplasmic reticulum;sphinganine-1-phosphate aldolase activity;pyridoxal phosphate binding;carboxy-lyase activity;calcium-mediated signaling	Pyridoxal phosphate-dependent transferase;Pyridoxal phosphate-dependent transferase, major region, subdomain 1;Pyridoxal phosphate-dependent decarboxylase
AFLA_034670	1.25719	-	2.41982	-	1.16263	-	poly(ADP)-ribose polymerase PARP, putative	asexual sporulation;cellular response to oxidative stress;protein ADP-ribosylation;cellular response to DNA damage stimulus;apoptotic signaling pathway;nucleus;NAD+ ADP-ribosyltransferase activity	WGR domain;Poly(ADP-ribose) polymerase, regulatory domain;BRCT domain;Poly(ADP-ribose) polymerase, catalytic domain
AFLA_005530	2.66557	1.04436	2.41338	-	-	-	glutathione-S-transferase theta, GST, putative	transferase activity	Glutathione S-transferase, C-terminal;Glutathione S-transferase, C-terminal-like
AFLA_038640	1.93292	1.45344	2.41266	2.01066	-	-	fatty acid synthase alpha subunit, putative	fatty acid synthase activity;S-acyltransferase activity;sterigmatocystin biosynthetic process;oxidoreductase activity;fatty acid synthase complex;fatty acid biosynthetic process;acyl-carrier-protein biosynthetic process	Acyl transferase/acyl hydrolase/lysophospholipase;Beta-ketoacyl synthase, C-terminal;NAD(P)-binding domain;Beta-ketoacyl synthase, N-terminal;Thiolase-like
AFLA_004960	2.51954	2.30209	2.40949	2.22235	-	-	antibiotic biosynthesis monooxygenase family protein	monooxygenase activity	Dimeric alpha-beta barrel;Antibiotic biosynthesis monooxygenase domain
AFLA_041010	3.0115	-	2.39852	-	-	-	hypothetical protein	-	-
AFLA_058930	2.49159	-	2.39851	-	-	-	hypothetical protein	-	-
AFLA_058920	2.48964	-	2.39778	1.27736	-	-	hypothetical protein	-	Wax synthase domain
AFLA_060520	2.94595	-	2.39454	-	-	-	hypothetical protein	-	Heterokaryon incompatibility
AFLA_137330	-	1.44299	2.39285	1.17646	-	-	efflux pump antibiotic resistance protein, putative	transmembrane transport;integral component of membrane	Major facilitator superfamily domain
AFLA_013590	2.2132	3.07763	2.39016	3.25207	-	-	hypothetical protein	-	-
AFLA_004080	2.91386	-	2.38569	-	-	-	hypothetical protein	-	-
AFLA_092210	2.80905	-	2.38424	-	-	-	serine carboxypeptidase, putative	serine-type carboxypeptidase activity;proteolysis	Peptidase S10, serine carboxypeptidase;Alpha/Beta hydrolase fold
AFLA_096050	2.52149	2.57018	2.38221	2.64106	-	-	protein RDR1, putative	regulation of transcription from RNA polymerase II promoter;zinc ion binding;RNA polymerase II transcription factor activity, sequence-specific DNA binding;positive regulation of kojic acid biosynthetic process;DNA binding;positive regulation of secondary metabolite biosynthetic process;nucleus	Zn(2)-C6 fungal-type DNA-binding domain;Transcription factor domain, fungi
AFLA_001320	-	-	2.38157	-	-	-	2-oxo-hepta-3-ene-1,7-dioic acid hydratase, putative	catalytic activity;metabolic process	Fumarylacetoacetase, C-terminal-related
AFLA_033110	2.31675	2.05199	2.37789	1.94723	-	-	hypothetical protein	-	-
AFLA_068690	3.07312	-	2.37152	-	-	-	hypothetical protein	-	-
AFLA_125180	-	1.40454	2.36609	1.46992	-	-	hypothetical protein	oxidation-reduction process;oxidoreductase activity	NTF2-like domain
AFLA_023780	2.23626	4.33622	2.36486	4.72436	-	-	alcohol dehydrogenase, putative	zinc ion binding;oxidoreductase activity;oxidation-reduction process	GroES-like;Alcohol dehydrogenase, C-terminal;Polyketide synthase, enoylreductase domain;NAD(P)-binding domain
AFLA_135220	2.18567	-	2.36353	-	-	-	cytochrome P450 monooxygenase, putative	3-hydroxyacyl-CoA dehydrogenase activity;monooxygenase activity;iron ion binding;heme binding;oxidoreductase activity, acting on paired donors, with incorporation or reduction of molecular oxygen;coenzyme binding;oxidation-reduction process;isoleucine catabolic process;leucine catabolic process;lysine catabolic process;tryptophan metabolic process;valine catabolic process;fatty acid biosynthetic …	Cytochrome P450, E-class, group I;Cytochrome P450
AFLA_118580	2.15451	-	2.36227	-	-	-	hypothetical protein	-	-
AFLA_089980	2.44331	-	2.36094	-	-	-	hypothetical protein	-	Fungal transcription factor
AFLA_065270	3.14167	-	2.35946	-	-	-	hypothetical protein	-	Alpha/Beta hydrolase fold;Xaa-Pro dipeptidyl-peptidase-like domain
AFLA_117260	2.29423	-	2.35607	-	-	-	N-acetyltransferase, GNAT family, putative	N-acetyltransferase activity;acyl-carrier-protein biosynthetic process	Acyl-CoA N-acyltransferase;GNAT domain
AFLA_032180	3.05682	-	2.35528	-	-	-	hypothetical protein	-	-
AFLA_108950	2.34576	-	2.35257	-	-	-	histidine acid phosphatase, putative	dephosphorylation;acid phosphatase activity;riboflavin metabolic process;hexachlorocyclohexane metabolic process	Histidine phosphatase superfamily;Histidine acid phosphatase, eukaryotic;Histidine phosphatase superfamily, clade-2;Histidine acid phosphatase active site
AFLA_133200	2.65381	-	2.34978	-	-	-	hypothetical protein	-	Gamma-glutamylcyclotransferase, AIG2-like;Gamma-glutamyl cyclotransferase-like
AFLA_124210	1.93122	3.55309	2.34776	3.36097	-	-	hypothetical protein	-	Heterokaryon incompatibility
AFLA_089970	2.48838	-	2.34576	-	-	-	hypothetical protein	RNA polymerase II transcription factor activity, sequence-specific DNA binding;regulation of transcription from RNA polymerase II promoter;nucleus;zinc ion binding	Zn(2)-C6 fungal-type DNA-binding domain
AFLA_090480	-	-	2.34445	-	-	-	hypothetical protein	-	-
AFLA_063070	-	2.73263	2.3389	3.84381	-	-	hypothetical protein	extracellular region	-
AFLA_087470	2.4971	-	2.33006	-	-	-	plasma membrane low affinity zinc ion transporter, putative	integral component of membrane;cellular protein metabolic process;cellular response to pH;organic cyclic compound binding;low-affinity zinc ion transmembrane transporter activity;isomerase activity;heterocyclic compound binding;response to zinc ion;plasma membrane;low-affinity zinc II ion transport	Zinc/iron permease;Zinc/iron permease, fungal/plant
AFLA_095030	2.79277	1.67528	2.32828	1.59612	-	-	gamma glutamyl transpeptidase, putative	gamma-glutamyltransferase activity;extracellular region;glutathione metabolic process;leukotriene metabolic process;prostaglandin metabolic process;taurine metabolic process	Nucleophile aminohydrolases, N-terminal;Gamma-glutamyltranspeptidase
AFLA_067240	2.90322	-	2.32368	-	-	-	hypothetical protein	-	-
AFLA_100460	-	-	2.31997	-	-	-	NADPH cytochrome P450, putative	oxidoreductase activity;binding;oxidation-reduction process	Ferredoxin reductase-type FAD-binding domain;Riboflavin synthase-like beta-barrel;FAD-binding, type 1;Flavoprotein pyridine nucleotide cytochrome reductase;Oxidoreductase FAD/NAD(P)-binding
AFLA_094100	2.37514	-	2.31941	-	-	-	DUF1275 domain protein	-	Protein of unknown function DUF1275
AFLA_059990	-	3.5049	2.30777	3.54737	1.54846	-	O-methyltransferase, putative	O-methyltransferase activity;oxidoreductase activity;oxidation-reduction process;methylation	FAD/NAD(P)-binding domain;S-adenosyl-L-methionine-dependent methyltransferase;O-methyltransferase, family 2;Winged helix-turn-helix DNA-binding domain;Flavin-dependent halogenase;O-methyltransferase COMT-type
AFLA_131830	1.42824	-	2.30394	1.27467	-	-	MFS monosaccharide transporter, putative	transmembrane transport;integral component of membrane;ATPase activity, coupled to transmembrane movement of substances;substrate-specific transmembrane transporter activity;obsolete ATP catabolic process;ATP binding;carbohydrate transport	Sugar/inositol transporter;Major facilitator superfamily domain;Sugar transporter, conserved site;Major facilitator, sugar transporter-like
AFLA_083270	2.42176	-	2.30379	-	-	-	GABA permease, putative	integral component of membrane;amino acid transmembrane transporter activity;amino acid transmembrane transport	Amino acid/polyamine transporter I
AFLA_060820	2.82905	3.06036	2.3012	3.18374	-	-	hypothetical protein	-	-
AFLA_120700	2.94482	2.28733	2.29946	2.0966	-	-	hypothetical protein	flavin adenine dinucleotide binding;UDP-N-acetylmuramate dehydrogenase activity;oxidation-reduction process;amino sugar metabolic process	Berberine/berberine-like;FAD-binding, type 2;FAD-binding, type 2, subdomain 1;FAD linked oxidase, N-terminal
AFLA_123980	2.37023	2.60945	2.29832	2.66497	-	-	translation initiation inhibitor, putative	-	Endoribonuclease L-PSP/chorismate mutase-like;YjgF/YER057c/UK114 family
AFLA_077410	2.94368	-	2.29216	-	-	-	acyl-CoA dehydrogenase, putative	flavin adenine dinucleotide binding;acyl-CoA dehydrogenase (NADP+) activity;acyl-CoA dehydrogenase activity;oxidation-reduction process;obsolete electron transport	Acyl-CoA oxidase/dehydrogenase, central domain;Acyl-CoA dehydrogenase/oxidase C-terminal;Acyl-CoA dehydrogenase/oxidase, N-terminal;Acyl-CoA dehydrogenase/oxidase, N-terminal and middle domain
AFLA_122090	3.18937	-	2.29116	-	-	-	hypothetical protein	histidinol-phosphatase activity;histidine biosynthetic process	Polymerase/histidinol phosphatase-like;Histidinol phosphate phosphatase, HisJ;PHP domain
AFLA_105720	2.27876	-	2.29062	-	-	-	hypothetical protein	-	-
AFLA_003380	1.60119	-	2.28934	-	-	-	hypothetical protein	-	-
AFLA_065690	2.77302	-	2.28284	1.86606	-	-	Zn2+ dependent hydrolase, putative	hydrolase activity	Metallo-beta-lactamase
AFLA_019010	2.20801	-	2.27842	-	-	-	C2H2 finger domain protein, putative	-	-
AFLA_016340	1.9168	7.18933	2.27727	6.82591	-	-	hypothetical protein	structural constituent of cell wall;fungal-type cell wall;cell wall biogenesis	Hydrophobin
AFLA_105560	1.69843	1.16474	2.27493	1.21058	-	-	MFS transporter, putative	transmembrane transport;integral component of membrane	Major facilitator superfamily domain;Major facilitator superfamily
AFLA_062840	2.2394	2.92565	2.2704	2.6906	-	-	hypothetical protein	secondary metabolite biosynthetic process	Alpha/Beta hydrolase fold;Serine hydrolase FSH
AFLA_001240	2.6065	-	2.26897	-	-	-	beta-glucosidase precursor, putative	regulation of transcription from RNA polymerase II promoter;zinc ion binding;RNA polymerase II transcription factor activity, sequence-specific DNA binding;carbohydrate metabolic process;DNA binding;beta-glucosidase activity;nucleus	Glycoside hydrolase family 3 C-terminal domain;Glycoside hydrolase, family 3, N-terminal;Glycoside hydrolase superfamily;Zn(2)-C6 fungal-type DNA-binding domain;Transcription factor domain, fungi;Fibronectin type III-like domain;PA14 domain
AFLA_057890	2.48183	-	2.26853	-	-	-	oxidoreductase, putative	flavin adenine dinucleotide binding;UDP-N-acetylmuramate dehydrogenase activity;oxidation-reduction process;amino sugar metabolic process	FAD-binding, type 2;CO dehydrogenase flavoprotein-like, FAD-binding, subdomain 2;Oxygen oxidoreductase covalent FAD-binding site;FAD-binding, type 2, subdomain 1;FAD linked oxidase, N-terminal
AFLA_045630	2.13154	-	2.26568	-	-	-	hypothetical protein	-	-
AFLA_060770	2.24226	3.63797	2.26384	4.51458	-	-	hypothetical protein	acetate biosynthetic process;ethanol catabolic process;plasma membrane acetate transport;plasma membrane;acetate transmembrane transporter activity;integral component of membrane	Acetate transporter GPR1/FUN34/SatP family;Protein AlcS
AFLA_005700	2.46173	2.56956	2.25619	2.71646	-	-	aromatic amino acid aminotransferase, putative	pyridoxal phosphate binding;biosynthetic process;transaminase activity	Pyridoxal phosphate-dependent transferase, major region, subdomain 1;Pyridoxal phosphate-dependent transferase, subdomain 2;Pyridoxal phosphate-dependent transferase;Aminotransferase, class I/classII
AFLA_059940	-	-	2.25586	2.55758	-	-	hypothetical protein	regulation of transcription, DNA-templated;DNA binding;aflatoxin biosynthetic process;nucleus	Aflatoxin regulatory protein
AFLA_061340	2.38215	-	2.25163	-	-	-	RNA 3'-terminal phosphate cyclase, putative	catalytic activity;RNA processing	RNA 3'-terminal phosphate cyclase type 1;RNA 3'-terminal phosphate cyclase/enolpyruvate transferase, alpha/beta;RNA 3'-terminal phosphate cyclase;RNA 3'-terminal phosphate cyclase domain
AFLA_077280	3.02811	-	2.25079	-	-	-	acyl-CoA dehydrogenase, putative	oxidation-reduction process;acyl-CoA dehydrogenase activity;obsolete electron transport	Acyl-CoA oxidase/dehydrogenase, central domain;Acyl-CoA dehydrogenase/oxidase C-terminal;Acyl-CoA dehydrogenase/oxidase, N-terminal and middle domain
AFLA_123490	1.74751	-	2.24811	1.00457	-	-	glycosyl transferase, putative	transferase activity	Nucleotide-diphospho-sugar transferases
AFLA_011050	-	-	2.24569	-	-	-	hypothetical protein	-	-
AFLA_132260	2.2452	-	2.2442	-	-	-	hypothetical protein	glutamine metabolic process;transferase activity	Class I glutamine amidotransferase-like;Glutamine amidotransferase
AFLA_116370	2.57962	-	2.24378	-	-	-	hypothetical protein	-	-
AFLA_137280	2.16146	-	2.24333	-	-	-	sarcosine oxidase, putative	oxidation-reduction process;oxidoreductase activity	FAD/NAD(P)-binding domain;FAD dependent oxidoreductase
AFLA_033970	2.3449	-	2.24008	-	-	-	hypothetical protein	-	P-loop containing nucleoside triphosphate hydrolase
AFLA_005550	2.31741	1.06012	2.23866	-	-	-	hypothetical protein	arylformamidase activity;tryptophan catabolic process to kynurenine	Kynurenine formamidase
AFLA_085870	2.78849	-	2.2331	-	-	-	hypothetical protein	metal ion binding;metalloendopeptidase activity;proteolysis	Metallopeptidase, catalytic domain;Peptidase M35, deuterolysin
AFLA_087070	2.66636	-	2.23111	-	-	-	DUF1338 domain protein	flavin adenine dinucleotide binding;oxidoreductase activity, acting on CH-OH group of donors;oxidation-reduction process	Domain of unknown function DUF1338
AFLA_096070	1.77195	-	2.22856	-	-	-	sugar transporter, putative	integral component of membrane;substrate-specific transmembrane transporter activity;transmembrane transport;carbohydrate transport	Sugar/inositol transporter;Major facilitator superfamily domain;Sugar transporter, conserved site;Major facilitator, sugar transporter-like
AFLA_076990	2.08661	-	2.22708	-	-	-	alpha-ketoglutarate-dependent taurine dioxygenase	intracellular;oxidation-reduction process;taurine dioxygenase activity	TauD/TfdA-like domain
AFLA_013710	2.52928	1.50409	2.22698	1.46677	-	-	hypothetical protein	-	Membrane associated eicosanoid/glutathione metabolism-like domain;Membrane-associated, eicosanoid/glutathione metabolism (MAPEG) protein
AFLA_001670	2.19396	1.3732	2.2248	1.31426	-	-	3-demethylubiquinone-9 3-methyltransferase, putative	methylation;methyltransferase activity	Predicted 3-demethylubiquinone-9 3-methyltransferase;Glyoxalase/Bleomycin resistance protein/Dihydroxybiphenyl dioxygenase;PhnB-like
AFLA_003090	3.1384	-	2.21925	-	-	-	hypothetical protein	-	-
AFLA_088120	2.96193	-	2.21905	-	-	-	hypothetical protein	catalytic activity;metabolic process	AMP-dependent synthetase/ligase
AFLA_115830	1.81437	1.11467	2.21771	1.06365	-	-	hypothetical protein	-	S-adenosyl-L-methionine-dependent methyltransferase
AFLA_131740	2.57328	-	2.21682	-	-	-	aromatic ring-opening dioxygenase LigB subunit, putative	ferrous iron binding;cellular aromatic compound metabolic process;oxidation-reduction process;zinc ion binding;dioxygenase activity;oxidoreductase activity, acting on single donors with incorporation of molecular oxygen	Extradiol ring-cleavage dioxygenase, class III enzyme, subunit B
AFLA_039000	1.69521	5.01407	2.21333	4.78696	-	-	beta-lactamase, putative	-	Beta-lactamase-related;Beta-lactamase/transpeptidase-like
AFLA_037480	2.43767	-	2.21237	-	-	-	enolase/allergen Asp F 22	regulation of vacuole fusion, non-autophagic;fungal-type vacuole;cellular response to osmotic stress;mitochondrion;phosphopyruvate hydratase complex;IgE binding;magnesium ion binding;glycolytic process;gluconeogenesis;cellular response to farnesol;carbon utilization;phosphopyruvate hydratase activity;cytoplasmic side of plasma membrane;immunoglobulin complex;tryptophan biosynthetic process;tyrosi…	Enolase;Enolase, conserved site;Enolase N-terminal domain-like;Enolase, C-terminal TIM barrel domain;Enolase, N-terminal;Enolase C-terminal domain-like
AFLA_003290	1.81954	-	2.21122	-	-	-	hypothetical protein	oxidoreductase activity;oxidation-reduction process	FAD/NAD(P)-binding domain
AFLA_095790	2.01294	2.36025	2.20603	2.26287	-	-	glycoside hydrolase, putative	hydrolase activity, hydrolyzing O-glycosyl compounds;carbohydrate metabolic process;interaction with host via protein secreted by type II secretion system	Glycoside hydrolase family 16;Concanavalin A-like lectin/glucanase domain
AFLA_023070	2.85226	-	2.20575	-	-	-	integral membrane protein	termination of G-protein coupled receptor signaling pathway	RGS domain
AFLA_044200	2.29373	-	2.2048	-	-	-	NRPS-like enzyme, putative	catalytic activity;metabolic process	Alpha/Beta hydrolase fold
AFLA_091280	2.28337	-	2.20189	-	-	-	hypothetical protein	-	-
AFLA_076540	2.97805	-	2.20112	-	-	-	cytochrome P450, putative	heme binding;oxidoreductase activity, acting on paired donors, with incorporation or reduction of molecular oxygen;monooxygenase activity;iron ion binding;oxidation-reduction process	Cytochrome P450, E-class, group IV;Cytochrome P450
AFLA_043480	2.77252	-	2.19852	-	-	-	hypothetical protein	-	Phosphatidylglycerol lysyltransferase, C-terminal
AFLA_050870	2.12141	-	2.19616	-	-	-	hypothetical protein	DNA binding	Homeobox domain-like;HTH CenpB-type DNA-binding domain
AFLA_123610	2.53731	-	2.19448	-	-	-	translation initiation inhibitor, putative	2-dehydropantoate 2-reductase activity;deaminase activity;oxidation-reduction process;pantothenate biosynthetic process	Ketopantoate reductase, N-terminal domain;RidA family;NAD(P)-binding domain;YjgF/YER057c/UK114 family;Endoribonuclease L-PSP/chorismate mutase-like
AFLA_058230	2.79248	-	2.18637	-	-	-	hypothetical protein	-	-
AFLA_044210	2.24846	-	2.1824	-	-	-	AMP dependent CoA ligase, putative	ligase activity;terrequinone A biosynthetic process	AMP-dependent synthetase/ligase
AFLA_013300	1.84343	-	2.1788	-	-	-	oxidoreductase, 2-nitropropane dioxygenase family, putative	binding;hydrolase activity;nitronate monooxygenase activity;dioxygenase activity;oxidation-reduction process;nitrogen compound metabolic process	Nitronate monooxygenase;Aldolase-type TIM barrel
AFLA_113010	2.55682	-	2.17779	-	-	-	sphingolipid desaturase, putative	fatty acid biosynthetic process;integral component of membrane;oxidation-reduction process;sphingolipid delta-4 desaturase activity;sphingolipid biosynthetic process	Fatty acid desaturase domain;Sphingolipid delta4-desaturase, N-terminal;Sphingolipid delta4-desaturase
AFLA_035710	2.05871	5.7601	2.17033	6.18499	-	-	hscarg dehydrogenase, putative	-	NmrA-like domain;NAD(P)-binding domain
AFLA_039550	1.69697	-	2.16682	-	-	-	glutamyl-tRNA(gln) amidotransferase subunit A, putative	carbon-nitrogen ligase activity, with glutamine as amido-N-donor;transferase activity	Amidase signature domain;Amidase
AFLA_038830	2.03222	2.38284	2.15995	2.16478	-	-	hypothetical protein	-	Haemerythrin-like
AFLA_100690	2.45268	-	2.15981	-	-	-	3'-phosphoadenosine-5'-phosphosulfate reductase Met16, putative	translation;phosphoadenylyl-sulfate reductase (thioredoxin) activity;methionine biosynthetic process;RNA binding;RNA processing;ribosome;structural constituent of ribosome;sulfate assimilation, phosphoadenylyl sulfate reduction by phosphoadenylyl-sulfate reductase (thioredoxin);hydrogen sulfide biosynthetic process;cysteine biosynthetic process;ribosome biogenesis	Phosphoadenosine phosphosulphate reductase CysH;Phosphoadenosine phosphosulphate reductase;Rossmann-like alpha/beta/alpha sandwich fold;Phosphoadenosine phosphosulphate/adenosine 5'-phosphosulphate reductase
AFLA_110180	1.55723	2.00861	2.15952	1.881	-	-	hypothetical protein	catalytic activity	Acyl-CoA N-acyltransferase
AFLA_126650	1.63337	1.68296	2.15336	1.36163	-	-	cytochrome P450, putative	heme binding;oxidoreductase activity, acting on paired donors, with incorporation or reduction of molecular oxygen;monooxygenase activity;iron ion binding;oxidation-reduction process	Cytochrome P450, conserved site;Cytochrome P450, E-class, group I;Cytochrome P450
AFLA_123910	2.362	-	2.15274	-	-	-	protein RTA1, putative	response to stress;integral component of membrane	RTA-like protein
AFLA_074160	2.11077	-	2.15086	-	-	-	hypothetical protein	-	Protein of unknown function DUF3716
AFLA_054050	1.53846	1.39964	2.14724	1.65522	-	-	ABC multidrug transporter, putative	integral component of membrane;cellular response to drug;drug transmembrane transport;ATPase activity, coupled to transmembrane movement of substances;obsolete ATP catabolic process;ATP binding	ABC transporter, conserved site;P-loop containing nucleoside triphosphate hydrolase;CDR ABC transporter;AAA+ ATPase domain;ABC-2 type transporter;ABC transporter-like
AFLA_113790	2.37975	-	2.14488	-	-	-	hypothetical protein	sequence-specific DNA binding;transcription factor activity, sequence-specific DNA binding;regulation of transcription, DNA-templated;transcription factor complex	Basic-leucine zipper domain
AFLA_008830	1.97041	-	2.14256	-	-	-	GTPase activating protein (Evi5), putative	0	Rab-GTPase-TBC domain
AFLA_082870	1.90882	-	2.14034	-	-	-	GNAT family N-acetyltransferase, putative	N-acetyltransferase activity;acyl-carrier-protein biosynthetic process	Acyl-CoA N-acyltransferase;GNAT domain
AFLA_101290	2.28055	-	2.14031	-	-	-	FAD binding domain protein	oxidation-reduction process;oxidoreductase activity	FAD-binding domain;FAD/NAD(P)-binding domain
AFLA_077560	2.45315	-	2.13493	-	-	-	choline transport protein, putative	integral component of membrane;amino acid transmembrane transporter activity;amino acid transmembrane transport	Amino acid/polyamine transporter I
AFLA_076330	2.60202	-	2.1348	-	-	-	hypothetical protein	regulation of transcription from RNA polymerase II promoter;zinc ion binding;RNA polymerase II transcription factor activity, sequence-specific DNA binding;DNA binding;nucleus	Zn(2)-C6 fungal-type DNA-binding domain
AFLA_078500	2.00216	-	2.13358	-	-	-	bZIP transcription factor, putative	regulation of transcription, DNA-templated;transcription factor activity, sequence-specific DNA binding;sequence-specific DNA binding;nucleus;transcription factor complex	Basic leucine zipper domain, Maf-type;Basic-leucine zipper domain
AFLA_116380	2.36608	-	2.13111	-	-	-	hypothetical protein	-	Fungal N-terminal domain of STAND protein
AFLA_018790	1.57112	2.09283	2.12973	3.45356	-	1.36074	nitrate transporter CrnA	nitrite uptake transmembrane transporter activity;nitrite transport;regulation of transport;nitrate assimilation;nitrate transport;transmembrane transport;integral component of membrane;voltage-gated channel activity;nitrate transmembrane transporter activity	Nitrate transporter;Major facilitator superfamily domain;Major facilitator superfamily
AFLA_029980	2.45515	-	2.12772	-	-	-	DNA-directed DNA polymerase theta, putative	DNA-directed DNA polymerase activity;ATP-dependent helicase activity;nucleic acid binding;ATP binding;DNA replication;DNA polymerase complex	P-loop containing nucleoside triphosphate hydrolase;DEAD/DEAH box helicase domain;Winged helix-turn-helix DNA-binding domain;Helicase, C-terminal;Helicase superfamily 1/2, ATP-binding domain
AFLA_116890	1.41182	1.79639	2.12169	1.62537	-	-	polyketide synthase, putative	secondary metabolite biosynthetic process;transferase activity;phosphopantetheine binding	Polyketide synthase, phosphopantetheine-binding domain;Starter unit:ACP transacylase;Malonyl-CoA ACP transacylase, ACP-binding;Acyl transferase/acyl hydrolase/lysophospholipase;S-adenosyl-L-methionine-dependent methyltransferase;Beta-ketoacyl synthase, C-terminal;Polyketide synthase, acyl transferase domain;Polyketide synthase, beta-ketoacyl synthase domain;NAD(P)-binding domain;Beta-ketoacyl syn…
AFLA_053180	2.16276	-	2.11911	-	-	-	monocarboxylate permease, putative	transmembrane transport;integral component of membrane	Major facilitator superfamily domain;Major facilitator superfamily
AFLA_096060	1.96649	2.91578	2.11908	5.10103	-	2.18525	hypothetical protein	transmembrane transport;integral component of membrane	Major facilitator superfamily domain;Major facilitator superfamily
AFLA_097220	2.45507	-	2.11368	-	-	-	hypothetical protein	-	Leucine-rich repeat domain, L domain-like
AFLA_100020	2.60445	-	2.11183	-	-	-	hypothetical protein	-	-
AFLA_014000	2.3557	-	2.09775	1.01137	-	-	glutathione-S-transferase theta, GST, putative	transferase activity;protein binding	Glutathione S-transferase, C-terminal;Glutathione S-transferase, N-terminal;Glutathione S-transferase, C-terminal-like;Thioredoxin-like fold
AFLA_011090	1.51268	-	2.09189	-	-	-	MFS allantoate transporter, putative	transmembrane transport;integral component of membrane	Major facilitator superfamily domain;Major facilitator superfamily
AFLA_059400	2.59703	-	2.09054	-	-	-	oxidoreductase, 2OG-Fe(II) oxygenase family, putative	oxidation-reduction process;oxidoreductase activity, acting on paired donors, with incorporation or reduction of molecular oxygen, 2-oxoglutarate as one donor, and incorporation of one atom each of oxygen into both donors	Oxoglutarate/iron-dependent dioxygenase;Isopenicillin N synthase-like;Non-haem dioxygenase N-terminal domain
AFLA_015780	1.32799	2.35368	2.08723	2.28712	-	-	small oligopeptide transporter, OPT family	oligopeptide transmembrane transporter activity;oligopeptide transmembrane transport	Tetrapeptide transporter, OPT1/isp4;Oligopeptide transporter, OPT superfamily
AFLA_128080	1.81443	-	2.0857	-	-	-	hypothetical protein	obsolete GTP catabolic process;GTPase activity;GTP binding	P-loop containing nucleoside triphosphate hydrolase;Guanylate-binding protein, N-terminal
AFLA_097240	2.43791	-	2.08319	-	-	-	hypothetical protein	-	Peroxiredoxin-like FAM213/AAED1;Thioredoxin-like fold
AFLA_100780	1.96307	-	2.07661	-	-	-	siroheme synthase, putative	siroheme biosynthetic process;precorrin-2 dehydrogenase activity;methionine biosynthetic process;uroporphyrin-III C-methyltransferase activity;methylation;oxidation-reduction process;chlorophyll metabolic process;sulfate assimilation	Tetrapyrrole methylase, subdomain 1;Uroporphyrin-III C-methyltransferase, fungi;Siroheme biosynthesis protein Met8, C-terminal;Siroheme synthase, central domain;Uroporphiryn-III C-methyltransferase, conserved site;NAD(P)-binding domain;Sirohaem synthase, N-terminal;Tetrapyrrole methylase, subdomain 2;Tetrapyrrole methylase
AFLA_052140	2.1694	1.50599	2.07466	1.34054	-	-	hypothetical protein	-	Domain of unknown function DUF1993
AFLA_110920	2.65368	-	2.07452	-	-	-	hypothetical protein	-	-
AFLA_077590	2.1441	-	2.06966	1.18363	-	-	hypothetical protein	-	Domain of unknown function DUF3533
AFLA_018630	2.27617	1.45304	2.0696	1.16548	-	-	hypothetical protein	regulation of transcription from RNA polymerase II promoter;zinc ion binding;RNA polymerase II transcription factor activity, sequence-specific DNA binding;DNA binding;nucleus	Zn(2)-C6 fungal-type DNA-binding domain
AFLA_138410	2.92828	3.97361	2.06683	3.58841	-	-	hypothetical protein	-	-
AFLA_010180	2.42341	-	2.06593	-	-	-	hypothetical protein	-	Thioredoxin-like fold
AFLA_077490	2.31118	-	2.06327	-	-	-	fungal specific transcription factor, putative	regulation of transcription from RNA polymerase II promoter;zinc ion binding;lyase activity;RNA polymerase II transcription factor activity, sequence-specific DNA binding;cellular amino acid metabolic process;DNA binding;pyridoxal phosphate binding;nucleus	-
AFLA_050030	2.41529	-	2.05856	-	-	-	hypothetical protein	-	-
AFLA_041840	1.57259	-	2.05442	-	-	-	glycine dehydrogenase	glycine dehydrogenase (decarboxylating) activity;pyridoxal phosphate binding;aminomethyltransferase activity;one-carbon metabolic process;hydrolase activity;2-alkenal reductase [NAD(P)] activity;mitochondrion;oxidation-reduction process;glycine decarboxylation via glycine cleavage system;L-serine metabolic process;threonine metabolic process	Glycine cleavage system P protein;Pyridoxal phosphate-dependent transferase, major region, subdomain 1;Pyridoxal phosphate-dependent transferase;Glycine dehydrogenase (decarboxylating)
AFLA_113390	2.11086	-	2.05421	-	-	-	hypothetical protein	-	-
AFLA_119010	2.31336	-	2.05162	-	-	-	hypothetical protein	-	-
AFLA_089590	2.27459	3.81269	2.04927	3.70453	-	-	hypothetical protein	-	Dimeric alpha-beta barrel;EthD domain
AFLA_121100	2.12899	-	2.04858	-	-	-	hypothetical protein	-	-
AFLA_065940	2.85885	-	2.04722	-	-	-	glyoxalase family protein	-	Glyoxalase/fosfomycin resistance/dioxygenase domain;Glyoxalase/Bleomycin resistance protein/Dihydroxybiphenyl dioxygenase
AFLA_027980	2.55009	-	2.04671	-	-	-	NUDIX domain, putative	hydrolase activity	NUDIX hydrolase domain;NUDIX hydrolase, conserved site;NUDIX hydrolase domain-like;NUDIX hydrolase
AFLA_013730	1.98287	-	2.04467	-	-	-	hypothetical protein	protein binding	P-loop containing nucleoside triphosphate hydrolase;Tetratricopeptide-like helical domain;AAA+ ATPase domain
AFLA_093430	1.69535	-	2.04448	-	-	-	hypothetical protein	-	-
AFLA_039940	2.60646	-	2.04429	-	-	-	MYND domain protein, putative	metal ion binding	Zinc finger, MYND-type
AFLA_027600	2.20564	1.77178	2.03934	1.16809	-	-	O-methyltransferase, putative	O-methyltransferase activity;methylation	O-methyltransferase, family 2;S-adenosyl-L-methionine-dependent methyltransferase;O-methyltransferase COMT-type
AFLA_097210	2.35691	-	2.03857	-	-	-	hypothetical protein	-	-
AFLA_073010	2.59931	-	2.03857	-	-	-	hypothetical protein	ligase activity	Protein of unknown function DUF3431
AFLA_052940	2.29265	-	2.03853	-	-	-	hypothetical protein	zinc ion binding;regulation of transcription, DNA-templated;DNA binding;nucleus	Transcription factor domain, fungi
AFLA_097260	2.75058	-	2.03367	-	-	-	dynamin family GTPase, putative	obsolete GTP catabolic process;GTPase activity;GTP binding	Dynamin, GTPase domain;GTPase effector domain;Dynamin central domain;Dynamin superfamily;P-loop containing nucleoside triphosphate hydrolase
AFLA_136720	2.95038	-	2.03221	1.04406	-	-	hypothetical protein	potassium ion transmembrane transporter activity;potassium ion transmembrane transport;membrane	Potassium transporter
AFLA_111050	1.61756	-	2.03176	-	-	-	hypothetical protein	sequence-specific DNA binding;transcription factor activity, sequence-specific DNA binding;regulation of transcription, DNA-templated;transcription factor complex	Basic-leucine zipper domain
AFLA_121140	-	1.99178	2.01402	2.01193	-	-	hypothetical protein	-	Class I glutamine amidotransferase-like
AFLA_086800	2.6802	-	2.01262	-	-	-	epoxide hydrolase, putative	hydrolase activity;metabolic process;obsolete mycelium development	Epoxide hydrolase-like;Alpha/beta hydrolase fold-1;Alpha/Beta hydrolase fold
AFLA_101310	1.97759	-	2.01234	-	-	-	MFS transporter, putative	transmembrane transport;integral component of membrane	Major facilitator superfamily domain;Major facilitator superfamily
AFLA_037360	2.23034	-	2.0112	-	-	-	hypothetical protein	-	-
AFLA_083730	2.0996	-	2.0105	-	-	-	epoxide hydrolase, putative	metabolic process;hydrolase activity	Epoxide hydrolase, N-terminal;Epoxide hydrolase-like;Alpha/Beta hydrolase fold
AFLA_067870	2.68588	-	2.01035	-	-	-	hypothetical protein	-	-
AFLA_038200	2.23476	1.16194	2.0098	1.19699	-	-	short-chain dehydrogenases/reductase, putative	oxidoreductase activity;oxidation-reduction process;obsolete mycelium development	Short-chain dehydrogenase/reductase SDR;NAD(P)-binding domain
AFLA_077240	2.09447	-	2.00815	-	-	-	hypothetical protein	N-acetyltransferase activity;acyl-carrier-protein biosynthetic process	Acyl-CoA N-acyltransferase;GNAT domain
AFLA_016850	2.24968	-	2.00779	-	-	-	hypothetical protein	phosphorelay signal transduction system;phosphorelay response regulator activity;protein phosphorylation;intracellular signal transduction;protein serine/threonine kinase activity;regulation of transcription, DNA-templated;ATP binding;serine family amino acid metabolic process	PAS fold;PAS domain
AFLA_119030	1.12629	1.1181	2.00578	1.03461	-	-	F-box domain protein	protein binding	F-box domain;Leucine-rich repeat domain, L domain-like
AFLA_094110	2.5244	1.33727	2.00492	1.1477	-	-	hypothetical protein	single-organism cellular process;phosphotransferase activity, alcohol group as acceptor;inositol hexakisphosphate kinase activity;metabolic process	-
AFLA_035660	2.20413	-	2.00317	-	-	-	hypothetical protein	RNA polymerase II transcription factor activity, sequence-specific DNA binding;regulation of transcription from RNA polymerase II promoter;nucleus;zinc ion binding	Fungal transcription factor;Zn(2)-C6 fungal-type DNA-binding domain
AFLA_124070	1.98013	-	1.99778	-	-	-	hypothetical protein	alginic acid catabolic process;poly(beta-D-mannuronate) lyase activity;periplasmic space;fructose metabolic process;mannose metabolic process	Chondroitin AC/alginate lyase;Alginate lyase domain
AFLA_119960	2.2398	-	1.99595	-	-	-	oxidoreductase, putative	3-hydroxyisobutyrate dehydrogenase activity;pentose-phosphate shunt;phosphogluconate dehydrogenase (decarboxylating) activity;isoleucine catabolic process;leucine catabolic process;valine catabolic process;D-gluconate metabolic process;NAD binding	NAD(P)-binding domain;6-phosphogluconate dehydrogenase C-terminal domain-like;6-phosphogluconate dehydrogenase, domain 2;6-phosphogluconate dehydrogenase, NADP-binding;3-hydroxyisobutyrate dehydrogenase, NAD-binding domain;3-hydroxyisobutyrate dehydrogenase-related, conserved site
AFLA_100210	1.92063	-	1.99404	-	-	-	ankyrin repeat-containing protein, putative	protein binding	Ankyrin repeat-containing domain;Ankyrin repeat
AFLA_010640	2.69695	1.34886	1.98877	1.43422	-	-	MFS siderophore transporter, putative	cellular response to iron ion starvation;transmembrane transport;enterobactin transport;integral component of membrane;iron ion transport;enterobactin transporter activity	Major facilitator superfamily domain;Major facilitator superfamily
AFLA_001700	-	-	1.98692	-	-	-	hypothetical protein	-	-
AFLA_010680	1.91926	-	1.98541	-	-	-	hypothetical protein	dipeptidase activity;hydrolase activity, acting on carbon-nitrogen (but not peptide) bonds;nitrogen compound metabolic process	Amidohydrolase-related;Metal-dependent hydrolase, composite domain;Metal-dependent hydrolase
AFLA_020090	1.62677	-	1.98517	-	-	-	hypothetical protein	transmembrane transport;integral component of membrane	Major facilitator superfamily domain
AFLA_134770	1.89394	-	1.98405	-	-	-	beta-1,6 glucan synthetase (Kre6), putative	DNA binding;transcription, DNA-templated;nucleus;zinc ion binding	Glycoside hydrolase family 16;Concanavalin A-like lectin/glucanase domain;Beta-glucan synthesis-associated, SKN1
AFLA_037540	1.70206	-	1.98151	-	-	-	hypothetical protein	-	-
AFLA_057140	2.62549	1.30801	1.98018	1.44421	-	-	nucleoside-diphosphate-sugar epimerase, putative	cellular metabolic process;NAD binding;oxidoreductase activity, acting on the aldehyde or oxo group of donors, NAD or NADP as acceptor;oxidation-reduction process;lyase activity	NAD(P)-binding domain;NAD-dependent epimerase/dehydratase
AFLA_131490	1.9865	-	1.97625	-	-	-	hypothetical protein	sequence-specific DNA binding;transcription factor activity, sequence-specific DNA binding;regulation of transcription, DNA-templated;transcription factor complex	-
AFLA_108810	2.22973	-	1.97378	-	-	-	pyridoxamine phosphate oxidase family protein	pyridoxamine-phosphate oxidase activity;FMN binding;pyridoxal phosphate biosynthetic process;oxidation-reduction process;pyridoxine biosynthetic process	FMN-binding split barrel;Pyridoxamine 5'-phosphate oxidase, putative
AFLA_056360	2.39678	-	1.97104	-	-	-	glyoxalase family protein, putative	transferase activity	Glyoxalase/Bleomycin resistance protein/Dihydroxybiphenyl dioxygenase
AFLA_097120	2.14674	1.97379	1.96875	1.71086	-	-	hypothetical protein	-	Fungal transcription factor
AFLA_111350	1.96425	-	1.96749	-	-	-	C-14 sterol reductase, putative	delta14-sterol reductase activity;oxidation-reduction process;membrane	Sterol reductase, conserved site;Ergosterol biosynthesis ERG4/ERG24
AFLA_094320	1.9674	1.04386	1.96628	1.01678	-	-	ankyrin repeat domain, putative	protein binding	Ankyrin repeat-containing domain;F-box domain;Ankyrin repeat
AFLA_125360	1.20762	2.59404	1.96417	2.45688	-	-	hypothetical protein	-	-
AFLA_134030	1.66773	-	1.96239	-	-	-	developmental regulator FlbA	sterigmatocystin catabolic process;intracellular signal transduction;regulation of transcription from RNA polymerase II promoter;signal transducer activity;positive regulation of sterigmatocystin biosynthetic process;asexual sporulation resulting in formation of a cellular spore;termination of G-protein coupled receptor signaling pathway;positive regulation of sporulation resulting in formation o…	RGS domain;RGS, subdomain 1;Winged helix-turn-helix DNA-binding domain;DEP domain
AFLA_057110	-	-	1.95269	1.42679	-	-	hypothetical protein	oxidation-reduction process;oxidoreductase activity	FAD/NAD(P)-binding domain;FAD dependent oxidoreductase
AFLA_038220	1.67775	1.88505	1.95207	1.66222	-	-	hypothetical protein	regulation of transcription, DNA-templated	-
AFLA_060850	2.02088	1.21032	1.94703	1.217	-	-	multidrug resistance-associated protein, putative	transmembrane transport;integral component of membrane;ATPase activity, coupled to transmembrane movement of substances;obsolete ATP catabolic process;ATP binding	ABC transporter type 1, transmembrane domain;ABC transporter-like;AAA+ ATPase domain;P-loop containing nucleoside triphosphate hydrolase
AFLA_008450	2.24586	-	1.94321	-	-	-	hypothetical protein	-	-
AFLA_135640	1.81959	3.10383	1.94177	3.21417	-	-	short-chain dehydrogenase, putative	oxidation-reduction process;oxidoreductase activity	Short-chain dehydrogenase/reductase SDR;NAD(P)-binding domain
AFLA_017290	2.13418	-	1.94044	-	-	-	hypothetical protein	regulation of transcription from RNA polymerase II promoter;zinc ion binding;RNA polymerase II transcription factor activity, sequence-specific DNA binding;DNA binding;nucleus	Zn(2)-C6 fungal-type DNA-binding domain;Transcription factor domain, fungi
AFLA_028360	1.97102	-	1.93695	-	-	-	hypothetical protein	regulation of transcription from RNA polymerase II promoter;zinc ion binding;RNA polymerase II transcription factor activity, sequence-specific DNA binding;nucleus	Zn(2)-C6 fungal-type DNA-binding domain
AFLA_020530	1.99416	-	1.93644	-	-	-	hypothetical protein	-	-
AFLA_016530	1.78274	2.13526	1.93625	-	-	-	beta-galactosidase, putative	beta-galactosidase complex;carbohydrate binding;beta-galactosidase activity;lactose metabolic process;galactose metabolic process;glycosaminoglycan catabolic process;glycosphingolipid metabolic process;glycerolipid metabolic process	Beta-galactosidase, domain 4;Galactose mutarotase-like domain;Glycoside hydrolase family 2, catalytic domain;Glycoside hydrolase, family 2, immunoglobulin-like beta-sandwich;Galactose-binding domain-like;Glycoside hydrolase superfamily;Beta galactosidase small chain/ domain 5;Glycoside hydrolase, family 2;Glycoside hydrolase-type carbohydrate-binding;Glycoside hydrolase, family 2, active site;Gly…
AFLA_069630	2.73545	-	1.93544	-	-	-	UPF0261 domain protein	-	Uncharacterised protein family UPF0261
AFLA_057840	2.30285	2.0665	1.93348	2.1538	-	-	MFS siderochrome iron transporter MirB	transmembrane transport;integral component of membrane;cellular response to iron ion starvation;asperfuranone biosynthetic process;ferric triacetylfusarinine C transport	Major facilitator superfamily domain;Major facilitator superfamily
AFLA_121030	2.19432	1.61332	1.92786	1.55808	-	-	GNAT family N-acetyltransferase, putative	N-acetyltransferase activity;acyl-carrier-protein biosynthetic process	Acyl-CoA N-acyltransferase;GNAT domain
AFLA_011660	2.29995	-	1.92532	-	-	-	hypothetical protein	oxidation-reduction process	FAD/NAD(P)-binding domain
AFLA_120990	2.10849	-	1.92395	-	-	-	O-methyltransferase, putative	O-methyltransferase activity;methylation	O-methyltransferase, family 3;S-adenosyl-L-methionine-dependent methyltransferase
AFLA_099930	1.25776	-	1.9175	-	-	-	hypothetical protein	-	-
AFLA_117280	1.78035	-	1.91656	-	-	-	2-methylcitrate dehydratase (PrpD), putative	2-methylcitrate dehydratase activity;propionate catabolic process, 2-methylcitrate cycle;2 iron, 2 sulfur cluster binding	2-methylcitrate dehydratase PrpD;MmgE/PrpD
AFLA_092150	1.66355	-	1.91558	-	-	-	hypothetical protein	phosphorelay signal transduction system;phosphorelay response regulator activity;integral component of membrane;intracellular signal transduction;cellular response to cation stress;regulation of transcription, DNA-templated;signal transduction by protein phosphorylation;ATP binding;cellular response to farnesol;cellular hyperosmotic response;phosphorelay sensor kinase activity;protein histidine k…	HAMP domain
AFLA_012100	1.79764	1.59529	1.91493	1.53337	-	-	NDT80_PhoG domain protein PcaG	transcription factor activity, sequence-specific DNA binding;regulation of transcription, DNA-templated;DNA binding;acid phosphatase activity;transcription factor complex;riboflavin metabolic process;hexachlorocyclohexane metabolic process	NDT80 DNA-binding domain;p53-like transcription factor, DNA-binding
AFLA_060630	2.07108	-	1.91455	-	-	-	hypothetical protein	-	Protein of unknown function DUF3176
AFLA_020060	2.24107	-	1.91198	-	-	-	hypothetical protein	zinc ion binding;DNA binding;nucleus;transcription, DNA-templated	Transcription factor domain, fungi
AFLA_038690	2.33172	1.50328	1.9119	1.41522	-	-	phosphoglycerate mutase family protein, putative	catalytic activity;metabolic process	Histidine phosphatase superfamily
AFLA_093650	1.64099	-	1.91185	1.16762	-	-	GTP binding protein (GTPBP1), putative	translation elongation factor activity;obsolete GTP catabolic process;GTPase activity;GTP binding;ribosome;regulation of translational elongation	Transcription factor, GTP-binding domain;P-loop containing nucleoside triphosphate hydrolase;Translation protein, beta-barrel domain;Translation elongation factor EF1A/initiation factor IF2gamma, C-terminal
AFLA_045620	2.06284	-	1.9117	-	-	-	hypothetical protein	-	-
AFLA_039800	1.90071	-	1.90884	-	-	-	integral membrane protein	-	-
AFLA_101700	2.24614	-	1.90739	-	-	-	NRPS-like enzyme, putative	metabolic process;catalytic activity;phosphopantetheine binding	Polyketide synthase, phosphopantetheine-binding domain;Thioester reductase-like domain;AMP-dependent synthetase/ligase;NAD(P)-binding domain;Amino acid adenylation domain;AMP-binding, conserved site;Phosphopantetheine binding ACP domain;Male sterility, NAD-binding
AFLA_024360	2.13312	-	1.907	-	-	-	CorA family metal ion transporter, putative	metal ion transport;membrane;metal ion transmembrane transporter activity;transmembrane transport	Mg2+ transporter protein, CorA-like/Zinc transport protein ZntB
AFLA_002940	1.4552	-	1.90584	-	-	-	glycosyl hydrolase, putative	regulation of transcription from RNA polymerase II promoter;zinc ion binding;RNA polymerase II transcription factor activity, sequence-specific DNA binding;mannan endo-1,6-alpha-mannosidase activity;carbohydrate catabolic process;nucleus	Six-hairpin glycosidase-like;Mannan endo-1,6-alpha-mannosidase;Glycoside hydrolase, family 76
AFLA_136180	2.24689	-	1.90186	-	-	-	cytochrome P450, putative	monooxygenase activity;iron ion binding;heme binding;fungal-type cell wall;oxidoreductase activity, acting on paired donors, with incorporation or reduction of molecular oxygen;pigment biosynthetic process;positive regulation of conidium formation;oxidation-reduction process	Cytochrome P450, conserved site;Cytochrome P450, E-class, group IV;Cytochrome P450
AFLA_100190	2.15634	-	1.8975	-	-	-	phosphoribosyl-aminoimidazole-succinocarboxamide synthase	metal ion binding;metabolic process;phosphoric diester hydrolase activity	HD/PDEase domain;HD domain
AFLA_035650	1.76116	-	1.89655	-	-	-	cytochrome P450, putative	C-22 sterol desaturase activity;monooxygenase activity;iron ion binding;heme binding;ergosterol biosynthetic process;endoplasmic reticulum;oxidation-reduction process	Cytochrome P450, E-class, group I;Cytochrome P450
AFLA_068330	2.16532	-	1.89186	-	-	-	RNA export mediator Gle1, putative	nuclear pore;poly(A)+ mRNA export from nucleus	GLE1-like
AFLA_006630	2.17334	-	1.89011	-	-	-	high-affinity iron transporter FtrA	cellular response to iron ion starvation;high-affinity iron permease complex;high-affinity iron ion transmembrane transport;iron ion transmembrane transporter activity	Iron permease FTR1/Fip1/EfeU
AFLA_132810	1.96822	-	1.88544	-	-	-	hypothetical protein	-	-
AFLA_039840	2.06729	1.92683	1.88534	1.99946	-	-	alpha/beta hydrolase, putative	hydrolase activity	Alpha/Beta hydrolase fold;Alpha/beta hydrolase fold-1
AFLA_127090	1.30777	1.21859	1.88465	1.28395	-	-	polyketide synthase, putative	secondary metabolite biosynthetic process;transferase activity;phosphopantetheine binding	Polyketide synthase, phosphopantetheine-binding domain;Starter unit:ACP transacylase;Malonyl-CoA ACP transacylase, ACP-binding;Thiolase-like;S-adenosyl-L-methionine-dependent methyltransferase;Beta-ketoacyl synthase, C-terminal;Polyketide synthase, acyl transferase domain;Polyketide synthase, beta-ketoacyl synthase domain;NAD(P)-binding domain;Beta-ketoacyl synthase, N-terminal;Acyl transferase;P…
AFLA_066750	1.70137	2.74514	1.88141	2.91056	-	-	periplasmic beta-glucosidase precursor, putative	secondary metabolic process;cellulose catabolic process;extracellular region;beta-glucosidase activity	Fibronectin type III-like domain;Glycoside hydrolase, family 3, N-terminal;Glycoside hydrolase family 3 C-terminal domain;Glycoside hydrolase superfamily
AFLA_082930	2.13321	1.63031	1.88086	1.37648	-	-	short chain dehydrogenase family protein	oxidation-reduction process;oxidoreductase activity	Short-chain dehydrogenase/reductase SDR;Short-chain dehydrogenase/reductase, conserved site;NAD(P)-binding domain
AFLA_096120	1.26109	1.73254	1.87766	1.93319	-	-	arylsulfatase, putative	arylsulfatase activity;phenol-containing compound metabolic process;glycosphingolipid metabolic process;androgen metabolic process;estrogen metabolic process	Sulfatase, N-terminal;Alkaline-phosphatase-like, core domain;Arylsulfatase;Alkaline phosphatase-like, alpha/beta/alpha;Sulfatase, conserved site
AFLA_117360	2.05246	-	1.87727	-	-	-	ankyrin repeat domain protein, putative	protein binding	Ankyrin repeat-containing domain;Ankyrin repeat
AFLA_040770	-	-	1.87472	-	-	-	early growth response protein 3, egr-3, putative	metal ion binding;nucleic acid binding	Zinc finger C2H2-type
AFLA_004800	1.77983	1.15486	1.87375	-	-	-	arylsulfatase, putative	metabolic process;sulfuric ester hydrolase activity	Sulfatase, conserved site;Alkaline-phosphatase-like, core domain;Sulfatase, N-terminal;Alkaline phosphatase-like, alpha/beta/alpha
AFLA_121290	1.82558	1.32774	1.87024	1.30503	-	-	hypothetical protein	RNA polymerase II transcription factor activity, sequence-specific DNA binding;regulation of transcription from RNA polymerase II promoter;nucleus;zinc ion binding	Fungal transcription factor;Zn(2)-C6 fungal-type DNA-binding domain
EQ963481_tRNA_Lys1	2.17479	-	1.86976	-	-	-	-	#N/A	#N/A
AFLA_085400	2.05863	-	1.86943	-	-	-	phosphoglycerate mutase, 2,3-bisphosphoglycerate-independent	cytoplasm;gluconeogenesis;manganese ion binding;phosphoglycerate mutase activity;glycolytic process	BPG-independent PGAM, N-terminal;Phosphoglycerate mutase, 2,3-bisphosphoglycerate-independent;Alkaline-phosphatase-like, core domain;Alkaline phosphatase-like, alpha/beta/alpha;Metalloenzyme
AFLA_099400	2.3726	-	1.86923	-	-	-	hypothetical protein	-	-
AFLA_001500	2.03335	3.10656	1.86616	2.55043	-	-	integral membrane protein	membrane	Marvel domain
AFLA_001640	2.3967	-	1.86172	-	-	-	glycosyl hydrolase, putative	metabolic process;hydrolase activity	Six-hairpin glycosidase-like;Glycoside hydrolase, family 76
AFLA_028370	1.43697	-	1.8597	-	-	-	hypothetical protein	hydrolase activity	Survival protein SurE-like phosphatase/nucleotidase
AFLA_093970	2.04643	-	1.85818	-	-	-	hypothetical protein	-	-
AFLA_084210	1.84758	-	1.85777	-	-	-	hypothetical protein	regulation of transcription from RNA polymerase II promoter;zinc ion binding;RNA polymerase II transcription factor activity, sequence-specific DNA binding;DNA binding;nucleus	Zn(2)-C6 fungal-type DNA-binding domain
AFLA_033500	1.66926	1.36661	1.85727	1.58972	-	-	choline sulfatase, putative	choline-sulfatase activity;metabolic process	Sulfatase, conserved site;Alkaline-phosphatase-like, core domain;Sulfatase, N-terminal;Choline sulfatase enzyme C-terminal domain;Alkaline phosphatase-like, alpha/beta/alpha;Choline-sulfatase
AFLA_002900	2.22825	-	1.85599	-	-	-	polyketide synthase, putative	metabolic process;transferase activity;phosphopantetheine binding	Polyketide synthase, phosphopantetheine-binding domain;Malonyl-CoA ACP transacylase, ACP-binding;Polyketide synthase, dehydratase domain;Acyl transferase/acyl hydrolase/lysophospholipase;S-adenosyl-L-methionine-dependent methyltransferase;Beta-ketoacyl synthase, C-terminal;Polyketide synthase, acyl transferase domain;Polyketide synthase, beta-ketoacyl synthase domain;Beta-ketoacyl synthase, N-ter…
AFLA_015480	1.65331	-	1.85134	-	-	-	hypothetical protein	-	-
AFLA_137490	1.78086	-	1.85104	-	-	-	hypothetical protein	response to purine-containing compound;cytoplasm;nucleus	LOG family;Cytokinin riboside 5'-monophosphate phosphoribohydrolase LOG
AFLA_049460	2.27057	-	1.85046	1.1435	-	-	hypothetical protein	-	Heterokaryon incompatibility
AFLA_027240	2.07404	-	1.84733	-	-	-	carbonic anhydrase Nce103, putative	cellular response to osmotic stress;zinc ion binding;carbonate dehydratase activity;carbon utilization;one-carbon metabolic process;nitrogen compound metabolic process	Carbonic anhydrase, prokaryotic-like, conserved site;Carbonic anhydrase
AFLA_065070	2.33061	2.19338	1.84645	2.14142	-	-	hypothetical protein	protein binding	F-box domain
AFLA_121260	1.47395	1.11838	1.84517	1.31037	-	-	aspartic-type endopeptidase, putative	proteolysis;aspartic-type endopeptidase activity	Aspartic peptidase, active site;Aspartic peptidase A1 family;Peptidase family A1 domain;Aspartic peptidase domain
AFLA_016400	2.43019	-	1.84515	-	-	-	glutathione S-transferase, putative	transferase activity;protein binding	Glutathione S-transferase, C-terminal;Glutathione S-transferase, N-terminal;Glutathione S-transferase, C-terminal-like;Thioredoxin-like fold
AFLA_023490	1.81827	-	1.84329	-	-	-	alpha-amylase, putative	hydrolase activity, hydrolyzing O-glycosyl compounds;carbohydrate metabolic process;calcium ion binding	Glycoside hydrolase superfamily;Glycosyl hydrolase, family 13, catalytic domain;Alpha-amylase, thermostable
AFLA_120260	2.0179	2.70572	1.84319	2.79734	-	-	nitroreductase family protein, putative	extracellular region;intracellular;oxidoreductase activity;oxidation-reduction process	Nitroreductase-like;Nitroreductase
AFLA_102990	2.13592	-	1.8381	-	-	-	Coenzyme Q (ubiquinone) biosynthesis protein Coq4, putative	extrinsic component of mitochondrial inner membrane;ubiquinone biosynthetic process	Ubiquinone biosynthesis protein Coq4
AFLA_068030	1.91922	-	1.83785	-	-	-	ankyrin repeat-containing protein, putative	protein binding	Ankyrin repeat-containing domain;P-loop containing nucleoside triphosphate hydrolase;Ankyrin repeat
AFLA_052480	2.01242	-	1.83698	-	-	-	hypothetical protein	-	Zinc finger, FYVE/PHD-type
AFLA_093050	1.97564	-	1.83668	-	-	-	hypothetical protein	-	-
AFLA_024370	1.94758	1.10614	1.83657	1.15553	-	-	MFS pantothenate transporter, putative	viral nucleocapsid;integral component of membrane;intracellular ribonucleoprotein complex;endocytosis;transmembrane transport	Major facilitator superfamily domain;Major facilitator superfamily
AFLA_014270	-	-	1.82607	-	-	-	C6 transcription factor, putative	regulation of transcription from RNA polymerase II promoter;zinc ion binding;fungal-type cell wall;RNA polymerase II transcription factor activity, sequence-specific DNA binding;structural constituent of cell wall;DNA binding;nucleus;cell wall biogenesis	Zn(2)-C6 fungal-type DNA-binding domain;Transcription factor domain, fungi
AFLA_109740	-	-	1.82401	-	-	-	hypothetical protein	zinc ion binding;DNA binding;nucleus;transcription, DNA-templated	Transcription factor domain, fungi
AFLA_047150	1.11451	-	1.82163	-	-	-	nuclear migration protein, putative	nuclear migration;phospholipid binding;cortical protein anchoring;plasma membrane;microtubule cytoskeleton organization;cell cortex;conidium formation;protein binding	PH domain-like;Pleckstrin homology domain, Mcp5-type
AFLA_124190	2.34492	-	1.82144	-	-	-	glycosyl hydrolase, putative	polysaccharide metabolic process;hydrolase activity, hydrolyzing O-glycosyl compounds	Six-hairpin glycosidase-like;Glycoside hydrolase family 15/Phosphorylase b kinase regulatory chain family
AFLA_088010	1.66615	-	1.82118	-	-	-	kynurenine 3-monooxygenase, putative	quinolinate biosynthetic process;oxidation-reduction process;NAD biosynthetic process;mitochondrial outer membrane;tryptophan catabolic process;kynurenine 3-monooxygenase activity;aromatic amino acid family biosynthetic process	FAD-binding domain;Kynurenine 3-monooxygenase;FAD/NAD(P)-binding domain
AFLA_107320	1.58135	-	1.81965	-	-	-	hypothetical protein	protein folding;chaperone binding;transmembrane transport;protein oligomerization;integral component of membrane	-
AFLA_061140	1.98264	1.69189	1.81878	2.23787	-	-	cytochrome P450, putative	heme binding;oxidoreductase activity, acting on paired donors, with incorporation or reduction of molecular oxygen;monooxygenase activity;iron ion binding;oxidation-reduction process	Cytochrome P450, conserved site;Cytochrome P450, E-class, group I;Cytochrome P450
AFLA_028840	2.03854	-	1.81544	-	-	-	C6 finger domain protein, putative	regulation of transcription from RNA polymerase II promoter;zinc ion binding;RNA polymerase II transcription factor activity, sequence-specific DNA binding;nucleus	Zn(2)-C6 fungal-type DNA-binding domain
AFLA_067020	1.70726	-	1.81393	-	-	-	jumonji family transcription factor, putative	nucleus;DNA binding;zinc ion binding;protein binding	JmjC domain;JmjN domain;Zinc finger, PHD-type
AFLA_125410	-	2.95235	1.8135	2.7443	-	-	monocarboxylate permease, putative	transmembrane transport;integral component of membrane	Major facilitator superfamily domain;Major facilitator superfamily
AFLA_128680	2.2724	-	1.813	-	-	-	flavin-binding monooxygenase, putative	monooxygenase activity	Flavin monooxygenase-like;FAD/NAD(P)-binding domain
AFLA_116510	2.52825	-	1.81196	-	-	-	hypothetical protein	obsolete mycelium development	HotDog domain
AFLA_129240	2.67636	1.29874	1.80631	-	-	-	short-chain dehydrogenase, putative	oxidation-reduction process;oxidoreductase activity	Short-chain dehydrogenase/reductase SDR;NAD(P)-binding domain
AFLA_100680	1.50246	2.11813	1.80558	2.06736	-	-	hypothetical protein	-	Protein of unknown function DUF2855
AFLA_109340	1.91933	-	1.80413	-	-	-	cell morphogenesis protein pag, putative	response to stimulus;single-organism cellular process	-
AFLA_026150	1.37535	2.29362	1.80353	2.23438	-	-	alpha-glucosidase AgdA, putative	maltose alpha-glucosidase activity;carbohydrate binding;starch metabolic process;glucosyltransferase activity;maltose metabolic process	Glycosyl hydrolases family 31, active site;Galactose mutarotase-like domain;Glycoside hydrolase superfamily;Glycosyl hydrolases family 31, conserved site;Glycoside hydrolase family 31;Galactose mutarotase, N-terminal barrel
AFLA_102910	1.71243	-	1.80258	-	-	-	RNA polymerase II mediator complex component Srb8, putative	regulation of transcription from RNA polymerase II promoter;RNA polymerase II transcription cofactor activity;mediator complex	Mediator complex, subunit Med12
AFLA_066020	1.63716	-	1.80257	-	-	-	12-oxophytodienoate reductase, putative	oxidation-reduction process;transferase activity;FMN binding;12-oxophytodienoate reductase activity	Aldolase-type TIM barrel;NADH:flavin oxidoreductase/NADH oxidase, N-terminal
AFLA_000920	1.78629	1.77081	1.80236	1.64228	-	-	hypothetical protein	-	-
AFLA_073610	1.41884	-	1.79915	-	-	-	hypothetical protein	lipid metabolic process;hydrolase activity, acting on ester bonds	SGNH hydrolase-type esterase domain
AFLA_118720	1.94309	3.7255	1.79677	3.09932	-	-	flavin-containing monooxygenase, putative	flavin adenine dinucleotide binding;N,N-dimethylaniline monooxygenase activity;oxidation-reduction process;NADP binding	NTF2-like domain;FAD/NAD(P)-binding domain
AFLA_029470	1.23443	-	1.79336	-	-	-	hypothetical protein	DNA binding;chromatin binding;chromatin;protein binding	BTB/POZ domain;SKP1/BTB/POZ domain
AFLA_120960	1.61271	1.09154	1.79328	-	-	-	hypothetical protein	-	-
AFLA_089820	2.39091	4.31094	1.79324	3.73881	-	-	pristinamycin IIA synthase subunit A, putative	monooxygenase activity;oxidation-reduction process;oxidoreductase activity, acting on paired donors, with incorporation or reduction of molecular oxygen	Luciferase-like domain
AFLA_019850	1.59528	1.16106	1.79317	1.35909	-	-	hypothetical protein	hydrolase activity;metabolic process	Alpha/Beta hydrolase fold
AFLA_059160	-	2.09036	1.79198	2.08091	-	-	hypothetical protein	regulation of transcription from RNA polymerase II promoter;zinc ion binding;RNA polymerase II transcription factor activity, sequence-specific DNA binding;DNA binding;nucleus	Zn(2)-C6 fungal-type DNA-binding domain;Transcription factor domain, fungi
AFLA_041600	1.71748	2.75239	1.79164	2.82993	-	-	RING finger protein (Zin), putative	zinc ion binding	-
AFLA_021020	1.92718	-	1.7906	-	-	-	hypothetical protein	-	-
AFLA_092550	1.44426	-	1.78982	-	-	-	hypothetical protein	-	-
AFLA_039300	1.7769	2.04334	1.78628	1.90479	-	-	hypothetical protein	-	-
AFLA_135490	2.22027	-	1.78474	-	-	-	nonribosomal peptide synthase, putative	metabolic process;catalytic activity	AMP-dependent synthetase/ligase;Amino acid adenylation domain;AMP-binding, conserved site;Condensation domain;Phosphopantetheine binding ACP domain;Phosphopantetheine attachment site
AFLA_023540	1.40742	2.26554	1.78333	2.32622	-	-	ABC multidrug transporter, putative	transmembrane transport;integral component of membrane;ATPase activity, coupled to transmembrane movement of substances;obsolete ATP catabolic process;ATP binding	ABC transporter, conserved site;P-loop containing nucleoside triphosphate hydrolase;ABC transporter-like;AAA+ ATPase domain;ABC transporter type 1, transmembrane domain
AFLA_077040	2.58613	-	1.78173	-	-	-	pectate lyase, putative	extracellular region;pectate lyase activity;pectin catabolic process	Pectate lyase, catalytic;Pectin lyase fold;Pectin lyase fold/virulence factor
AFLA_038240	1.87085	2.9546	1.78125	3.07406	-	-	aminotriazole resistance protein, putative	transmembrane transport;integral component of membrane	Major facilitator superfamily domain;Major facilitator superfamily
AFLA_081360	1.75474	-	1.77888	-	-	-	Phe-inhibited DAHP synthase AroG	chorismate biosynthetic process;3-deoxy-7-phosphoheptulonate synthase activity;nucleus;mitochondrion;tryptophan biosynthetic process;tyrosine biosynthetic process;L-phenylalanine biosynthetic process	DHAP synthase, class 1;Aldolase-type TIM barrel;DAHP synthetase I/KDSA
AFLA_082230	1.91738	-	1.77531	-	-	-	pantothenate transporter, putative	transmembrane transport;integral component of membrane	Major facilitator superfamily domain;Major facilitator superfamily
AFLA_042610	2.20028	-	1.77482	-	-	-	hypothetical protein	-	-
AFLA_032170	1.95625	-	1.77453	-	-	-	protein serine/threonine kinase (Ran1), putative	protein phosphorylation;ATP binding;protein serine/threonine kinase activity;serine family amino acid metabolic process	Protein kinase-like domain;Serine/threonine-protein kinase, active site;Protein kinase domain;Protein kinase, ATP binding site
AFLA_027460	1.80442	-	1.77406	-	-	-	C2H2 finger domain protein, putative	metal ion binding;nucleic acid binding	Zinc finger C2H2-type
AFLA_125310	1.90373	3.01755	1.76894	3.02727	-	-	NmrA-like family protein	-	NmrA-like domain;NAD(P)-binding domain
AFLA_062010	2.48429	-	1.76635	-	-	-	hypothetical protein	-	-
AFLA_092920	1.56001	2.15833	1.76407	2.00964	-	-	glucose-methanol-choline (gmc) oxidoreductase, putative	flavin adenine dinucleotide binding;choline dehydrogenase activity;oxidation-reduction process;alcohol metabolic process;glycine metabolic process;L-serine metabolic process;threonine metabolic process	Glucose-methanol-choline oxidoreductase, N-terminal;FAD/NAD(P)-binding domain;Glucose-methanol-choline oxidoreductase;Glucose-methanol-choline oxidoreductase, C-terminal
AFLA_137650	2.36346	-	1.76294	-	-	-	hypothetical protein	-	-
AFLA_005650	1.59332	-	1.76158	-	-	-	choline transport protein Ctr, putative	integral component of membrane;amino acid transmembrane transporter activity;amino acid transmembrane transport	Amino acid/polyamine transporter I
AFLA_019890	1.84679	-	1.75958	-	-	-	hypothetical protein	-	-
AFLA_047190	2.46493	-	1.75905	-	-	-	L-ornithine N5-oxygenase SidA	pathogenesis;oxidation-reduction process;NADP+ binding;ergosterol biosynthetic process;cellular response to iron ion starvation;cellular response to oxidative stress;iron assimilation;siderophore biosynthetic process;N,N-dimethylaniline monooxygenase activity;iron ion binding	L-lysine 6-monooxygenase/L-ornithine 5-monooxygenase;FAD/NAD(P)-binding domain
AFLA_118320	2.29683	1.77088	1.75864	1.74327	-	-	hypothetical protein	-	-
AFLA_102210	1.88958	1.26055	1.75237	1.44058	-	-	MFS transporter, putative	transmembrane transport;integral component of membrane	Major facilitator superfamily domain;Major facilitator superfamily
AFLA_063590	-	-	1.75209	-	-	-	pentachlorophenol 4-monooxygenase, putative	monooxygenase activity;oxidation-reduction process	FAD-binding domain;Phenol hydroxylase, C-terminal dimerisation domain;FAD/NAD(P)-binding domain;Thioredoxin-like fold
AFLA_000830	1.42666	1.97198	1.75023	1.89727	-	-	hypothetical protein	-	Heat shock protein 70 family
AFLA_059750	1.64276	1.27306	1.74694	1.34672	-	-	hypothetical protein	transferase activity, transferring glycosyl groups;membrane	PAN/Apple domain;Fringe-like
AFLA_076270	1.7798	-	1.74568	-	-	-	hypothetical protein	-	Galactose oxidase/kelch, beta-propeller
AFLA_114870	1.60943	-	1.74486	-	-	-	hypothetical protein	-	Double-stranded RNA-binding domain
AFLA_008460	2.61433	-	1.74417	-	-	-	hypothetical protein	transferase activity, transferring phosphorus-containing groups	Protein kinase-like domain;Aminoglycoside phosphotransferase
AFLA_076470	1.58422	-	1.73799	-	-	-	hypothetical protein	-	-
AFLA_002590	1.79991	-	1.73616	-	-	-	MFS multidrug transporter, putative	integral component of membrane;hydrolase activity;transmembrane transport	Major facilitator superfamily domain;Major facilitator superfamily
AFLA_028470	2.19072	-	1.7347	-	-	-	transmembrane protein 14, putative	integral component of membrane	TMEM14 family
AFLA_103120	1.2661	-	1.72979	-	-	-	hypothetical protein	-	-
AFLA_053100	1.36745	1.41456	1.7218	1.65783	-	-	hypothetical protein	-	-
AFLA_042050	1.80831	-	1.72142	-	-	-	metalloreductase, putative	ferric-chelate reductase activity;nucleic acid binding;integral component of membrane;oxidation-reduction process	Ferric reductase transmembrane component-like domain;FAD-binding 8;Ferric reductase, NAD binding domain;Ferredoxin reductase-type FAD-binding domain
AFLA_120180	1.88407	5.29482	1.71607	5.38715	-	-	pheromone processing carboxypeptidase (Sxa2), putative	serine-type carboxypeptidase activity;proteolysis	Peptidase S10, serine carboxypeptidase;Serine carboxypeptidase, serine active site;Alpha/Beta hydrolase fold;Serine carboxypeptidases, histidine active site
AFLA_064620	-	-	1.71534	-	-	-	hypothetical protein	-	-
AFLA_011310	1.8411	-	1.71528	-	-	-	vps9-ankyrin repeat-containing protein, putative	nucleoside metabolic process;catalytic activity;protein binding	Ankyrin repeat-containing domain;P-loop containing nucleoside triphosphate hydrolase;Nucleoside phosphorylase domain;Ankyrin repeat
AFLA_065610	1.8507	1.50227	1.71501	1.12133	-	-	hypothetical protein	intracellular;oxidation-reduction process;zinc ion binding;dioxygenase activity	TauD/TfdA-like domain
AFLA_037760	1.89636	-	1.71308	-	-	-	hypothetical protein	-	-
AFLA_055580	1.68379	2.11498	1.7106	2.21571	-	-	DUF1183 domain protein	-	Store-operated calcium entry-associated regulatory factor
AFLA_066870	1.60991	-	1.71021	-	-	-	hypothetical protein	regulation of transcription from RNA polymerase II promoter;zinc ion binding;RNA polymerase II transcription factor activity, sequence-specific DNA binding;nucleus	Zn(2)-C6 fungal-type DNA-binding domain
AFLA_116830	1.17345	1.10707	1.70732	-	-	-	hypothetical protein	nitronate monooxygenase activity;fatty acid biosynthetic process;oxidation-reduction process;fatty-acyl-CoA synthase activity;enoyl-[acyl-carrier-protein] reductase (NADH) activity;[acyl-carrier-protein] S-malonyltransferase activity;oleoyl-[acyl-carrier-protein] hydrolase activity;secondary metabolite biosynthetic process;3-hydroxypalmitoyl-[acyl-carrier-protein] dehydratase activity;[acyl-carri…	Aldolase-type TIM barrel;Domain of unknown function DUF1729;Fatty acid synthase
AFLA_060480	1.144	-	1.70616	-	-	-	phenazine biosynthesis protein, putative	catalytic activity;biosynthetic process	Phenazine biosynthesis PhzF protein
AFLA_045590	1.03632	-	1.7036	-	-	-	hypothetical protein	-	-
AFLA_026440	1.7479	-	1.70187	-	-	-	hypothetical protein	-	-
AFLA_084640	1.97963	-	1.69903	-	-	-	hypothetical protein	zinc ion binding;DNA binding;nucleus;transcription, DNA-templated	Transcription factor domain, fungi
AFLA_052490	1.11342	-	1.69535	-	-	-	C2H2 finger domain protein, putative	DNA binding;transcription, DNA-templated;nucleus;zinc ion binding	Zinc finger C2H2-type
AFLA_040120	1.70057	-	1.6936	-	-	1.09453	flavohemoprotein	cytosol;nitric oxide dioxygenase activity;oxidation-reduction process;sterigmatocystin biosynthetic process;negative regulation of sexual sporulation resulting in formation of a cellular spore;oxygen transporter activity;oxygen binding;cellular response to nitrosative stress;oxygen transport;6,7-dihydropteridine reductase activity;riboflavin reductase (NADPH) activity;heme binding;iron ion bindin…	Ferredoxin reductase-type FAD-binding domain;Riboflavin synthase-like beta-barrel;Globin-like;Oxidoreductase FAD/NAD(P)-binding;Globin;Oxidoreductase, FAD-binding domain
AFLA_043300	1.63065	-	1.69304	-	-	-	allantoinase Dal1, putative	allantoinase activity;cobalt ion binding;purine nucleobase catabolic process;endodeoxyribonuclease activity, producing 5'-phosphomonoesters;zinc ion binding;allantoin assimilation pathway;DNA catabolic process	Amidohydrolase-related;Metal-dependent hydrolase, composite domain;Metal-dependent hydrolase;Dihydroorotase, conserved site;Allantoinase
AFLA_090280	2.23451	2.35744	1.68703	2.43796	-	-	srpk, putative	protein kinase activity;protein phosphorylation;ATP binding	Protein kinase-like domain;Protein kinase domain
AFLA_010450	-	1.35759	1.68677	1.1832	-	-	hypothetical protein	metal ion binding;regulation of transcription, DNA-templated	-
AFLA_065280	1.55881	1.35114	1.6858	1.69802	-	-	tyrosinase domain protein	metal ion binding;oxidoreductase activity;oxidation-reduction process	Uncharacterised domain, di-copper centre;Domain of unknown function DUF1907;Tyrosinase copper-binding domain
AFLA_003650	2.31253	-	1.68562	-	-	-	uracil phosphoribosyltransferase	uracil phosphoribosyltransferase activity;pyrimidine nucleobase metabolic process;nucleoside metabolic process	Phosphoribosyltransferase-like
AFLA_023810	-	2.11755	1.68402	1.74558	-	-	hypothetical protein	-	-
AFLA_096430	1.55192	-	1.68394	-	-	-	cytochrome P450, putative	heme binding;oxidoreductase activity, acting on paired donors, with incorporation or reduction of molecular oxygen;monooxygenase activity;iron ion binding;oxidation-reduction process	Cytochrome P450, E-class, group IV;Cytochrome P450
AFLA_082700	1.4764	2.53187	1.68361	2.40672	-	-	hypothetical protein	-	-
AFLA_055830	2.08931	-	1.67811	-	-	-	protein PET100, mitochondrial precursor, putative	-	Protein Pet100
AFLA_061220	1.85227	-	1.67308	-	-	-	hypothetical protein	-	-
AFLA_101490	1.9576	2.51858	1.67304	2.62788	-	-	hypothetical protein	-	-
AFLA_116240	1.90274	-	1.67118	-	-	-	hypothetical protein	oxidoreductase activity, acting on paired donors, with incorporation or reduction of molecular oxygen;L-ascorbic acid binding;iron ion binding;oxidation-reduction process	Acylphosphatase-like domain;Oxoglutarate/iron-dependent dioxygenase;Prolyl 4-hydroxylase, alpha subunit
AFLA_004190	1.60023	-	1.66642	-	-	-	hypothetical protein	-	-
AFLA_008360	1.60575	-	1.66299	-	-	-	hypothetical protein	regulation of transcription, DNA-templated	-
AFLA_065600	1.29873	2.53115	1.66175	2.35315	-	-	translation factor, putative	obsolete GTP catabolic process;GTPase activity;GTP binding	P-loop containing nucleoside triphosphate hydrolase;Transcription factor, GTP-binding domain;Small GTP-binding protein domain;Translation elongation factor EFTu-like, domain 2;Translation elongation factor EF1A/initiation factor IF2gamma, C-terminal;Translation protein, beta-barrel domain;Translation elongation factor EFTu/EF1A, C-terminal
AFLA_024690	2.21926	3.40579	1.66024	3.36038	-	-	2-nitropropane dioxygenase precursor, putative	dioxygenase activity;nitronate monooxygenase activity;oxidation-reduction process;nitrogen compound metabolic process	Nitronate monooxygenase;Aldolase-type TIM barrel
AFLA_077540	1.96948	-	1.65855	-	-	-	hypothetical protein	-	-
AFLA_006620	1.64694	-	1.65753	-	-	-	ferrooxidoreductase Fet3, putative	hydroquinone;copper ion binding;oxidation-reduction process;cellular response to iron ion starvation	Multicopper oxidases, conserved site;Multicopper oxidase, type 2;Multicopper oxidase, type 3;Cupredoxin;Multicopper oxidase, type 1;Multicopper oxidase, copper-binding site
AFLA_075990	-	-	1.65717	-	-	-	hypothetical protein	metal ion binding	-
AFLA_003050	1.08778	-	1.65571	-	-	-	RTA1 domain protein, putative	response to stress;integral component of membrane	RTA-like protein
AFLA_058190	1.91797	-	1.65496	-	-	-	hypothetical protein	-	-
AFLA_043930	1.5434	-	1.65437	-	-	-	MFS phosphate transporter, putative	integral component of membrane;oxidoreductase activity;oxidation-reduction process;transmembrane transport;transmembrane transporter activity	Major facilitator superfamily domain;Major facilitator, sugar transporter-like
AFLA_109470	1.9331	-	1.65266	-	-	-	hypothetical protein	-	-
AFLA_010880	1.69162	-	1.65198	-	-	-	hypothetical protein	regulation of transcription from RNA polymerase II promoter;zinc ion binding;RNA polymerase II transcription factor activity, sequence-specific DNA binding;DNA binding;nucleus	Zn(2)-C6 fungal-type DNA-binding domain;Transcription factor domain, fungi;Zinc finger C2H2-type
AFLA_020610	1.92414	-	1.65182	-	-	-	hypothetical protein	-	-
AFLA_085490	1.25086	-	1.64823	-	-	-	P450 family fatty acid hydroxylase, putative	heme binding;iron ion binding;NADPH-hemoprotein reductase activity;aromatase activity;oxidation-reduction process;FMN binding;obsolete electron transport	Cytochrome P450, E-class, group I;Cytochrome P450;Bifunctional cytochrome P450/NADPH--cytochrome P450 reductase;Riboflavin synthase-like beta-barrel;Ferredoxin reductase-type FAD-binding domain;FAD-binding, type 1;Cytochrome P450, conserved site;Flavodoxin/nitric oxide synthase;Flavoprotein-like domain;Oxidoreductase FAD/NAD(P)-binding
AFLA_128780	2.06962	-	1.64743	-	-	-	hypothetical protein	-	-
AFLA_060450	1.54378	1.40291	1.64626	1.60976	-	-	O-methyltransferase, putative	O-methyltransferase activity;methylation	O-methyltransferase, family 3;S-adenosyl-L-methionine-dependent methyltransferase
AFLA_129400	1.82638	-	1.64077	-	-	-	hypothetical protein	regulation of transcription from RNA polymerase II promoter;zinc ion binding;RNA polymerase II transcription factor activity, sequence-specific DNA binding;nucleus	Zn(2)-C6 fungal-type DNA-binding domain
AFLA_018880	1.49023	-	1.64072	-	-	-	hypothetical protein	nuclease activity;cellular process	Domain of unknown function DUF4210;Protein FAM214/SPAC3H8.04, C-terminal
AFLA_124060	1.53279	1.1267	1.63994	1.03108	-	-	esterase, putative	-	Beta-lactamase-related;Beta-lactamase/transpeptidase-like
AFLA_053070	1.38323	-	1.63927	-	-	-	yapsin, putative	proteolysis;aspartic-type endopeptidase activity	Aspartic peptidase, active site;Aspartic peptidase A1 family;Peptidase family A1 domain;Aspartic peptidase domain
AFLA_048310	1.5326	-	1.63659	-	-	-	hypothetical protein	-	CRIB domain
AFLA_075470	2.19307	2.4125	1.63547	2.28376	-	-	hypothetical protein	RNA polymerase II transcription factor activity, sequence-specific DNA binding;regulation of transcription from RNA polymerase II promoter;nucleus;zinc ion binding	Zn(2)-C6 fungal-type DNA-binding domain
AFLA_089900	-	-	1.6349	-	1.48072	-	cofilin, actophorin, putative	heme biosynthetic process;actin filament depolymerization;mitochondrion;transferase activity, transferring acyl groups;intracellular organelle part;actin binding;actin cytoskeleton	Actin-depolymerising factor homology domain;ADF-H/Gelsolin-like domain;ADF/Cofilin
AFLA_039780	2.16342	2.11907	1.634	2.3047	-	-	PKS-like enzyme, putative	metabolic process;catalytic activity;phosphopantetheine binding	Polyketide synthase, phosphopantetheine-binding domain;Phosphopantetheine binding ACP domain;Polyketide synthase, ketoreductase domain;NAD(P)-binding domain
AFLA_049400	-	-	1.63092	-	-	-	hypothetical protein	flavin adenine dinucleotide binding;UDP-N-acetylmuramate dehydrogenase activity;oxidation-reduction process;amino sugar metabolic process	Berberine/berberine-like;CO dehydrogenase flavoprotein-like, FAD-binding, subdomain 2;FAD-binding, type 2;FAD linked oxidase, N-terminal
AFLA_108800	1.7221	-	1.63052	1.07223	-	-	hypothetical protein	cytoplasm;UDP-galactopyranose mutase activity;hyphal growth;fungal-type cell wall polysaccharide biosynthetic process;fungal-type cell wall organization;fungal-type cell wall;galactose metabolic process	-
AFLA_103000	1.80929	-	1.62734	-	-	-	ubiquinone biosynthesis protein, putative	extrinsic component of mitochondrial inner membrane;ubiquinone biosynthetic process	Ubiquinone biosynthesis protein Coq4
AFLA_086370	-	-	1.62551	1.34376	-	-	hypothetical protein	-	-
AFLA_030950	2.03354	-	1.62237	-	-	-	hypothetical protein	-	-
AFLA_014100	2.08233	-	1.62188	-	-	-	hypothetical protein	-	Cyanovirin-N
AFLA_017990	1.76671	-	1.61959	-	-	-	hypothetical protein	intracellular	Domain of unknown function DUF202
AFLA_104820	1.765	-	1.61458	-	-	-	cytochrome P450 monooxygenase, putative	heme binding;iron ion binding;benzoate 4-monooxygenase activity;oxidation-reduction process;benzoate metabolic process	Cytochrome P450
AFLA_082010	2.03513	2.13859	1.6141	1.89054	-	-	hypothetical protein	-	-
AFLA_094290	1.48314	1.14753	1.61312	-	-	-	MATE efflux family protein subfamily, putative	drug transmembrane transport;membrane;antiporter activity;drug transmembrane transporter activity	Multi antimicrobial extrusion protein
AFLA_053760	1.43742	-	1.61241	-	-	-	hypothetical protein	RNA polymerase II transcription factor activity, sequence-specific DNA binding;regulation of transcription from RNA polymerase II promoter;nucleus;zinc ion binding	Zn(2)-C6 fungal-type DNA-binding domain
AFLA_100600	1.79771	1.09175	1.60972	1.10229	-	-	salicylate hydroxylase, putative	oxidation-reduction process;oxidoreductase activity	FAD-binding domain;FAD/NAD(P)-binding domain
AFLA_024210	1.33615	4.92685	1.60951	4.63893	-	-	cytochrome P450, putative	heme binding;oxidoreductase activity, acting on paired donors, with incorporation or reduction of molecular oxygen;monooxygenase activity;iron ion binding;steroid metabolic process;oxidation-reduction process	Cytochrome P450, conserved site;Cytochrome P450, E-class, group IV;Cytochrome P450
AFLA_007620	1.6133	-	1.60806	-	-	-	GNAT family N-acetyltransferase, putative	N-acetyltransferase activity;transferase activity, transferring phosphorus-containing groups;acyl-carrier-protein biosynthetic process	Acyl-CoA N-acyltransferase;GNAT domain
AFLA_065200	2.45285	-	1.60507	-	-	-	hypothetical protein	-	P-loop containing nucleoside triphosphate hydrolase
AFLA_116950	1.65635	-	1.60453	-	-	-	endo-1,4-beta-mannosidase	mannan endo-1,4-beta-mannosidase activity;cellulose binding;mannan catabolic process;extracellular region;fructose metabolic process;mannose metabolic process;substituted mannan metabolic process	Glycoside hydrolase superfamily;Glycoside hydrolase, family 5
AFLA_062120	1.96856	-	1.60412	-	-	-	amino acid transporter, putative	integral component of membrane;metal ion binding;oxidoreductase activity;oxidation-reduction process	Amino acid transporter, transmembrane domain
AFLA_108160	-	4.95897	1.60381	5.05661	2.18106	-	extracellular polygalacturonase, putative	galacturan 1,4-alpha-galacturonidase activity;extracellular region;polygalacturonase activity;pectin catabolic process;starch metabolic process;sucrose metabolic process	Glycoside hydrolase, family 28;Parallel beta-helix repeat;Pectin lyase fold;Pectin lyase fold/virulence factor
AFLA_107300	2.02245	-	1.6027	-	-	-	3-hydroxyanthranilate 3,4-dioxygenase Bna1, putative	cytoplasm;'de novo' NAD biosynthetic process from tryptophan;3-hydroxyanthranilate 3,4-dioxygenase activity;iron ion binding;oxidation-reduction process;tryptophan metabolic process	RmlC-like jelly roll fold;RmlC-like cupin domain;3-hydroxyanthranilic acid dioxygenase
AFLA_040360	1.87187	-	1.60205	1.05473	-	-	hypothetical protein	-	-
AFLA_005960	1.66666	-	1.60153	-	-	-	pyruvate dehydrogenase kinase, putative	proton-transporting ATPase activity, rotational mechanism;[3-methyl-2-oxobutanoate dehydrogenase (acetyl-transferring)] kinase activity;proton-transporting ATP synthase activity, rotational mechanism;ATP synthesis coupled proton transport;mitochondrial proton-transporting ATP synthase complex, catalytic core F(1);ATP binding;oxidative phosphorylation;3-methyl-2-oxobutanoate dehydrogenase (lipoami…	Branched-chain alpha-ketoacid dehydrogenase kinase/Pyruvate dehydrogenase kinase, N-terminal;Histidine kinase-like ATPase, C-terminal domain
AFLA_096720	1.75634	-	1.60003	-	-	-	hypothetical protein	-	-
AFLA_024700	2.05946	1.64729	1.59722	1.53041	-	-	short-chain alcohol dehydrogenase, putative	oxidation-reduction process;oxidoreductase activity	Short-chain dehydrogenase/reductase SDR;NAD(P)-binding domain
AFLA_042380	1.74418	-	1.5932	-	-	-	DUF821 domain protein	-	Lipopolysaccharide-modifying protein
AFLA_049520	-	-	1.59031	-	-	-	hypothetical protein	-	-
AFLA_116820	1.8818	1.00424	1.58877	1.20227	-	-	hypothetical protein	ligase activity;S-acyltransferase activity;oxidoreductase activity;fatty acid synthase activity;fatty acid biosynthetic process;magnesium ion binding;holo-[acyl-carrier-protein] synthase activity;oxidation-reduction process;secondary metabolite biosynthetic process;acyl-carrier-protein biosynthetic process;fatty acid synthase complex;pantothenate biosynthetic process	4'-phosphopantetheinyl transferase superfamily;NAD(P)-binding domain;Phosphopantetheine-protein transferase domain
AFLA_122480	1.73902	-	1.58728	-	-	-	extracellular exo-polygalacturonase, putative	galacturan 1,4-alpha-galacturonidase activity;extracellular region;polygalacturonase activity;pectin catabolic process;starch metabolic process;sucrose metabolic process	Glycoside hydrolase, family 28;Pectin lyase fold;Pectin lyase fold/virulence factor
AFLA_107430	-	4.04067	1.58676	3.57531	1.20366	-	hypothetical protein	-	-
AFLA_084410	1.51372	-	1.58607	-	-	-	C6 transcription factor, putative	regulation of transcription from RNA polymerase II promoter;zinc ion binding;RNA polymerase II transcription factor activity, sequence-specific DNA binding;DNA binding;nucleus	Zn(2)-C6 fungal-type DNA-binding domain;Transcription factor domain, fungi
AFLA_013320	2.10338	-	1.58404	-	-	-	cellulase family protein	carbohydrate metabolic process;hydrolase activity, hydrolyzing O-glycosyl compounds	Glycoside hydrolase superfamily;Glycoside hydrolase, family 5
AFLA_017430	1.75921	-	1.58342	-	-	-	hypothetical protein	-	Histidine phosphatase superfamily;Histidine phosphatase superfamily, clade-1
AFLA_105800	1.79002	-	1.58334	-	-	-	hypothetical protein	protein binding	Ankyrin repeat-containing domain;Ankyrin repeat
AFLA_073110	1.74139	1.8796	1.58212	1.93047	-	-	hypothetical protein	-	-
AFLA_087540	1.74365	1.10323	1.57759	1.1649	-	-	hypothetical protein	-	Jacalin-like lectin domain
AFLA_041160	1.84326	-	1.57482	-	-	-	oxidoreductase, 2OG-Fe(II) oxygenase family	oxidation-reduction process;oxidoreductase activity, acting on paired donors, with incorporation or reduction of molecular oxygen, 2-oxoglutarate as one donor, and incorporation of one atom each of oxygen into both donors	Oxoglutarate/iron-dependent dioxygenase;Isopenicillin N synthase-like
AFLA_018590	1.80899	-	1.57317	-	-	-	aspartate aminotransferase, putative	pyridoxal phosphate binding;biosynthetic process;transaminase activity	Pyridoxal phosphate-dependent transferase, major region, subdomain 1;Pyridoxal phosphate-dependent transferase, subdomain 2;Pyridoxal phosphate-dependent transferase;Aminotransferase, class I/classII
AFLA_136050	2.05302	1.05778	1.57239	1.08939	-	-	hypothetical protein	-	Heterokaryon incompatibility
AFLA_138460	1.98008	2.47274	1.56869	2.22091	-	-	cytochrome P450, putative	heme binding;oxidoreductase activity, acting on paired donors, with incorporation or reduction of molecular oxygen, reduced flavin or flavoprotein as one donor, and incorporation of one atom of oxygen;iron ion binding;oxidation-reduction process;obsolete electron transport	Cytochrome P450, conserved site;Cytochrome P450, E-class, group II;Cytochrome P450, E-class, CYP52;Cytochrome P450
AFLA_111890	1.91012	-	1.567	-	-	-	hypothetical protein	-	-
AFLA_095130	1.35249	1.9682	1.56322	1.66257	-	-	hypothetical protein	-	-
AFLA_059390	2.24283	-	1.56283	-	-	-	hypothetical protein	-	-
AFLA_053600	1.20901	-	1.55963	1.1702	-	-	hypothetical protein	-	NAD(P)-binding domain
AFLA_097140	2.24789	-	1.55949	-	-	-	hypothetical protein	-	Protein of unknown function DUF3632
AFLA_096500	1.94319	2.10294	1.55916	2.06343	-	-	MFS multidrug transporter, putative	integral component of membrane;oxidoreductase activity, acting on the aldehyde or oxo group of donors, NAD or NADP as acceptor;oxidation-reduction process;transmembrane transport	Major facilitator superfamily domain;Major facilitator superfamily
AFLA_054690	1.84439	-	1.55601	-	-	-	nucleolus protein required for cell viability, putative	-	Fcf2 pre-rRNA processing
AFLA_118440	1.48464	-	1.5552	-	-	-	NRPS-like enzyme, putative	secondary metabolic process;catalytic activity	AMP-dependent synthetase/ligase;Phosphopantetheine attachment site;Phosphopantetheine binding ACP domain;Male sterility, NAD-binding;NAD(P)-binding domain
AFLA_137360	1.24502	-	1.55475	-	-	-	hypothetical protein	-	Alpha/beta hydrolase fold-1;Alpha/Beta hydrolase fold
AFLA_133690	1.8077	-	1.55401	-	-	-	PA and RING finger domain protein	zinc ion binding;protein binding	Zinc finger, RING/FYVE/PHD-type;PA domain;Zinc finger, RING-type
AFLA_001910	1.14609	-	1.55251	-	-	-	hypothetical protein	catalytic activity	-
AFLA_048790	1.4536	-	1.55164	-	-	-	BAR domain protein	transferase activity, transferring acyl groups;cytoplasm;protein binding	BAR domain;Arfaptin homology (AH) domain/BAR domain
AFLA_015130	-	-	1.55155	-	-	-	hypothetical protein	transferase activity, transferring phosphorus-containing groups	Protein kinase-like domain;Aminoglycoside phosphotransferase
AFLA_035970	1.39701	-	1.55028	-	-	-	WD repeat protein	metallopeptidase activity;proteolysis;protein binding	Peptidase M20;WD40-repeat-containing domain;WD40 repeat;WD40/YVTN repeat-like-containing domain;Peptidase M20, dimerisation domain;Glutathione degradosome, Dug2;ArgE/DapE/ACY1/CPG2/YscS, conserved site
AFLA_013090	1.52518	-	1.55	-	-	-	fungal specific transcription factor, putative	zinc ion binding;DNA binding;nucleus;transcription, DNA-templated	Transcription factor domain, fungi
AFLA_130360	2.06055	-	1.54669	-	-	-	yippee family protein	-	Yippee/Mis18/Cereblon
AFLA_105100	1.63346	-	1.54324	-	-	-	beta-galactosidase, putative	beta-galactosidase activity;beta-galactosidase complex;galactose metabolic process;glycosaminoglycan catabolic process;glycosphingolipid metabolic process;glycerolipid metabolic process	Glycoside hydrolase superfamily
AFLA_068470	1.45497	-	1.54286	-	-	-	histone-lysine N-methyltransferase Clr4	histone H3-K9 methylation;histone-lysine N-methyltransferase activity;chromosome;nucleus;zinc ion binding;lysine catabolic process;protein binding	Pre-SET domain;Post-SET domain;SET domain
AFLA_036650	1.81571	-	1.542	-	-	-	hypothetical protein	-	-
AFLA_059790	1.87874	1.84844	1.54007	2.11134	-	-	alcohol dehydrogenase, putative	glycerol metabolic process;S-(hydroxymethyl)glutathione dehydrogenase activity;pyruvate metabolic process;ethanol oxidation;oxidoreductase activity, acting on paired donors, with incorporation or reduction of molecular oxygen, 2-oxoglutarate as one donor, and incorporation of one atom each of oxygen into both donors;alcohol dehydrogenase (NAD) activity;zinc ion binding;oxalate metabolic process	Alcohol dehydrogenase, C-terminal;Alcohol dehydrogenase, N-terminal;NAD(P)-binding domain;GroES-like;Alcohol dehydrogenase, zinc-type, conserved site;Alcohol dehydrogenase class III
AFLA_030080	1.3662	-	1.5395	-	-	-	C2H2 transcription factor (TFIIIA), putative	regulation of transcription from RNA polymerase II promoter;regulation of penicillin biosynthetic process;transcription regulatory region DNA binding;metal ion binding;cellular response to alkaline pH;cytoplasm;regulation of N',N'',N'''-triacetylfusarinine C biosynthetic process;nucleus	Zinc finger C2H2-type
AFLA_104920	-	-	1.53365	-	-	-	cutinase, putative	extracellular region;cutinase activity;cellular carbohydrate catabolic process	Cutinase/acetylxylan esterase;Cutinase, monofunctional;Alpha/Beta hydrolase fold
AFLA_047110	1.09238	-	1.52783	-	-	-	Ras small monomeric GTPase RasB	pathogenesis;small GTPase mediated signal transduction;obsolete GTP catabolic process;hyphal growth;GTPase activity;regulation of conidium formation;spore germination;membrane;GTP binding;protein transport;intracellular	Small GTP-binding protein domain;P-loop containing nucleoside triphosphate hydrolase;Small GTPase superfamily;Small GTPase superfamily, Ras type
AFLA_007830	1.94942	-	1.52626	-	-	-	hypothetical protein	catalytic activity;metabolic process	P-loop containing nucleoside triphosphate hydrolase;Aminotransferase class IV
AFLA_137730	1.37734	-	1.52621	-	-	-	hypothetical protein	-	-
AFLA_073820	2.11309	-	1.52518	-	-	-	hypothetical protein	-	-
AFLA_039610	1.94664	-	1.52335	-	-	-	ubiE/COQ5 methyltransferase, putative	regulation of transcription from RNA polymerase II promoter;zinc ion binding;RNA polymerase II transcription factor activity, sequence-specific DNA binding;methylation;methyltransferase activity;nucleus	Zn(2)-C6 fungal-type DNA-binding domain;S-adenosyl-L-methionine-dependent methyltransferase;Methyltransferase domain
AFLA_038990	1.31565	4.55649	1.52048	4.34609	-	-	Amid-like NADH oxidoreductase, putative	flavin adenine dinucleotide binding;oxidoreductase activity;oxidation-reduction process	FAD/NAD(P)-binding domain;Pyridine nucleotide-disulphide oxidoreductase, class-II
AFLA_068230	-	-	1.52022	-	-	-	hypothetical protein	-	-
AFLA_067000	-	1.83089	1.51888	1.78486	-	-	SCP-like extracellular protein, putative	extracellular region	Cysteine-rich secretory protein, allergen V5/Tpx-1-related;Allergen V5/Tpx-1-related, conserved site;CAP domain
AFLA_111650	1.41152	-	1.51654	-	-	-	threonine dehydratase, biosynthetic	pyridoxal phosphate binding;isoleucine biosynthetic process;L-threonine ammonia-lyase activity;glycine metabolic process;L-serine metabolic process;threonine metabolic process	ACT-like domain;Threonine dehydratase, biosynthetic;Tryptophan synthase beta subunit-like PLP-dependent enzyme
AFLA_125540	-	1.98714	1.51645	1.73302	-	-	hypothetical protein	oxidoreductase activity;carotenoid biosynthetic process;chlorophyll biosynthetic process;photosynthesis;oxidation-reduction process	AttH-like domain
AFLA_115860	1.72113	-	1.51602	-	-	-	gluconate 5-dehydrogenase, putative	oxidation-reduction process;oxidoreductase activity	Short-chain dehydrogenase/reductase SDR;Short-chain dehydrogenase/reductase, conserved site;NAD(P)-binding domain
AFLA_011040	-	-	1.51537	-	-	-	hypothetical protein	-	-
AFLA_024280	-	1.14516	1.51308	1.14003	-	-	cell wall glycosyl hydrolase Dfg5, putative	mannan endo-1,6-alpha-mannosidase activity;metal ion binding;carbohydrate catabolic process	Six-hairpin glycosidase-like;Mannan endo-1,6-alpha-mannosidase;Glycoside hydrolase, family 76
AFLA_003740	1.63158	-	1.50835	-	-	-	hypothetical protein	-	Protein of unknown function DUF3431
AFLA_118330	1.98359	-	1.50822	-	-	-	hypothetical protein	-	Alpha/Beta hydrolase fold;Alpha/beta hydrolase fold-1
AFLA_115950	1.2291	-	1.50779	-	-	-	hypothetical protein	-	-
AFLA_116360	1.27079	-	1.50675	-	-	-	hypothetical protein	ATP binding;nucleoside-triphosphatase activity	ATPase, AAA-type, core;CbxX/CfqX;AAA+ ATPase domain;P-loop containing nucleoside triphosphate hydrolase
AFLA_115280	1.5763	-	1.5037	-	-	-	serine/threonine protein kinase, putative	protein serine/threonine kinase activity;phosphorylation;serine family amino acid metabolic process	Fungal transcription factor
AFLA_032590	2.1552	2.05392	1.50269	2.05476	-	-	efflux pump antibiotic resistance protein, putative	transmembrane transport;integral component of membrane	Major facilitator superfamily domain;Major facilitator superfamily
AFLA_029750	1.11622	-	1.49974	-	-	-	hypothetical protein	-	Protein of unknown function DUF2457
AFLA_023460	-	-	1.49954	-	-	-	alpha-1,3-glucan synthase Ags1	(1->3)-alpha-glucan biosynthetic process;cation binding;hydrolase activity, acting on glycosyl bonds;fungal-type cell wall;alpha-1,3-glucan synthase activity	Starch synthase, catalytic domain;Glycosyl hydrolase, family 13, catalytic domain;Glycoside hydrolase superfamily
AFLA_003520	1.97959	-	1.49747	-	-	-	hypothetical protein	-	-
AFLA_046920	1.25844	-	1.49717	-	-	-	hypothetical protein	-	-
AFLA_044630	-	-	1.49512	-	-	-	hypothetical protein	-	-
AFLA_027220	1.02507	-	1.49145	-	-	-	hypothetical protein	phosphopantetheine binding;oxidation-reduction process;L-aminoadipate-semialdehyde dehydrogenase activity;regulation of transcription, DNA-templated;sequence-specific DNA binding;transcription factor activity, sequence-specific DNA binding;lysine biosynthetic process via aminoadipic acid;lysine catabolic process;transcription factor complex	Condensation domain
AFLA_007840	2.19487	-	1.48966	-	-	-	cysteine desulfurylase, putative	pyridoxal phosphate binding;N-acetyltransferase activity;lyase activity;acyl-carrier-protein biosynthetic process	Pyridoxal phosphate-dependent transferase;Pyridoxal phosphate-dependent transferase, major region, subdomain 1;Aminotransferase class V domain;GNAT domain;Acyl-CoA N-acyltransferase
AFLA_053840	-	-	1.48956	-	1.28823	-	hypothetical protein	nucleic acid binding	-
AFLA_133020	1.39166	-	1.48728	-	-	-	MYB DNA-binding domain protein	nucleus;chromatin binding;DNA binding;chromatin	SANT/Myb domain;Homeobox domain-like;Myb-like domain;Myb domain
AFLA_118210	2.06129	2.00523	1.48727	2.30458	-	-	nucleoside-diphosphate-sugar epimerase, putative	-	NAD(P)-binding domain
AFLA_039170	1.51531	-	1.48483	-	-	-	hypothetical protein	-	-
AFLA_115980	1.17538	1.75898	1.48193	2.12775	-	-	aquaporin, putative	integral component of membrane;transport;transporter activity	Aquaporin-like;Major intrinsic protein
AFLA_023740	1.7677	1.02693	1.48166	1.06101	-	-	glutathione S-transferase, putative	transferase activity;protein binding	Glutathione S-transferase, C-terminal;Glutathione S-transferase, N-terminal;Glutathione S-transferase, C-terminal-like;Thioredoxin-like fold
AFLA_005690	1.65332	-	1.48125	-	-	-	LCCL domain protein	Golgi vesicle transport;SNAP receptor activity;SNARE complex;vesicle fusion;retrograde transport, endosome to Golgi;intracellular protein transport;integral component of membrane	LCCL domain
AFLA_025410	1.4794	-	1.47922	1.03908	-	-	C6 finger domain protein, putative	RNA polymerase II transcription factor activity, sequence-specific DNA binding;regulation of transcription from RNA polymerase II promoter;nucleus;zinc ion binding	Zn(2)-C6 fungal-type DNA-binding domain
AFLA_012020	1.97599	1.02193	1.47906	-	-	-	carboxypeptidase S1, putative	serine-type carboxypeptidase activity;extracellular region;proteolysis;transferase activity, transferring phosphorus-containing groups	Peptidase S10, serine carboxypeptidase;Alpha/Beta hydrolase fold
AFLA_099560	2.35837	-	1.47734	-	-	-	oxidoreductase, short-chain dehydrogenase/reductase family	oxidation-reduction process;3-oxoacyl-[acyl-carrier-protein] reductase (NADPH) activity;fatty acid synthase complex;fatty acid biosynthetic process;acyl-carrier-protein biosynthetic process	Short-chain dehydrogenase/reductase SDR;NAD(P)-binding domain
AFLA_046730	1.98281	-	1.47676	-	-	-	hypothetical protein	lipid binding	Bactericidal permeability-increasing protein, alpha/beta domain
AFLA_010730	-	3.92836	1.47649	4.03748	-	-	hypothetical protein	regulation of transcription from RNA polymerase II promoter;zinc ion binding;RNA polymerase II transcription factor activity, sequence-specific DNA binding;nucleus	Zn(2)-C6 fungal-type DNA-binding domain
AFLA_101890	1.90968	-	1.47631	-	-	-	hypothetical protein	transferase activity, transferring phosphorus-containing groups	-
AFLA_038700	1.98985	3.2051	1.47559	2.91154	-	-	hypothetical protein	extracellular region;metal ion binding;proteolysis;aminopeptidase activity	Peptidase M28
AFLA_120450	1.73767	-	1.47523	-	-	-	porphyromonas-type peptidyl-arginine deiminase superfamily	protein-arginine deiminase activity;hydrolase activity, acting on carbon-nitrogen (but not peptide) bonds, in linear amides;putrescine biosynthetic process;carbon-nitrogen ligase activity, with glutamine as amido-N-donor	Peptidyl-arginine deiminase, Porphyromonas-type
AFLA_041000	1.92803	1.26367	1.47401	1.32045	-	-	hypothetical protein	-	-
AFLA_097620	1.96581	-	1.47358	-	-	-	sugar transporter, putative	transmembrane transport;NAD binding;integral component of membrane;oxidation-reduction process;zinc ion binding;substrate-specific transmembrane transporter activity;oxidoreductase activity, acting on the CH-OH group of donors, NAD or NADP as acceptor;DNA binding;carbohydrate transport;nucleus;transcription, DNA-templated	Sugar/inositol transporter;Major facilitator superfamily domain;Sugar transporter, conserved site;Major facilitator, sugar transporter-like
AFLA_087240	1.04742	1.1261	1.47291	-	-	-	glutathione S-transferase, putative	transferase activity;protein binding	Glutathione S-transferase, N-terminal;Glutathione S-transferase, C-terminal-like;Thioredoxin-like fold
AFLA_067530	1.06562	-	1.47055	-	-	-	chitin biosynthesis protein (Chs7), putative	integral component of membrane;protein folding;fungal-type cell wall chitin biosynthetic process;ER to Golgi vesicle-mediated transport;unfolded protein binding;endoplasmic reticulum membrane;protein transport	Chitin synthase III catalytic subunit
AFLA_121210	1.94024	1.77461	1.47044	1.7863	-	-	hypothetical protein	-	Monooxygenase af470-like;Zinc finger, FYVE/PHD-type;Zinc finger, RING/FYVE/PHD-type
AFLA_079380	1.10067	-	1.46994	-	-	-	NRPS-like enzyme, putative	secondary metabolic process;catalytic activity	AMP-dependent synthetase/ligase;NAD(P)-binding domain;AMP-binding, conserved site;Phosphopantetheine binding ACP domain;Phosphopantetheine attachment site;Male sterility, NAD-binding
AFLA_097790	1.03658	-	1.46846	-	-	-	anion exchange family protein	translation initiation factor activity;integral component of membrane;TBP-class protein binding;fungal-type vacuole;zinc ion binding;protein targeting to vacuole;borate efflux transmembrane transporter activity;regulation of transcription, DNA-templated;DNA-templated transcription, initiation;inorganic anion exchanger activity;plasma membrane;ribosome;regulation of translational initiation;chlori…	Bicarbonate transporter, eukaryotic;Bicarbonate transporter, C-terminal
AFLA_024300	1.55236	-	1.46708	-	-	-	amidase, putative	carbon-nitrogen ligase activity, with glutamine as amido-N-donor	Amidase signature domain;Amidase
AFLA_136880	1.75528	-	1.46439	-	-	-	C6 transcription factor, putative	zinc ion binding;DNA binding;nucleus;transcription, DNA-templated	Transcription factor domain, fungi
AFLA_133080	-	-	1.46377	-	-	-	hypothetical protein	-	-
AFLA_075840	-	1.65813	1.46164	1.24504	-	-	hyaluronan synthase, putative	-	Nucleotide-diphospho-sugar transferases;Glycosyltransferase 2-like
AFLA_132830	1.27694	-	1.46015	-	-	-	hypothetical protein	-	-
AFLA_004280	-	-	1.45887	-	-	-	C6 transcription factor, putative	regulation of transcription from RNA polymerase II promoter;zinc ion binding;RNA polymerase II transcription factor activity, sequence-specific DNA binding;nucleus	Fungal transcription factor;Zn(2)-C6 fungal-type DNA-binding domain
AFLA_135680	1.41366	-	1.45779	-	-	-	G protein-coupled receptor GprD	pathogenesis;fungal-type vacuole;negative regulation of sexual sporulation resulting in formation of a cellular spore	Glucose receptor Git3, N-terminal;G protein-coupled receptor GPR1, C-terminal
AFLA_044190	1.11213	-	1.45157	-	-	-	branched-chain amino acid aminotransferase, cytosolic	L-leucine transaminase activity;branched-chain amino acid biosynthetic process;L-valine transaminase activity;L-isoleucine transaminase activity	Branched-chain amino acid aminotransferase II;Aminotransferase class IV;Aminotransferase, class IV, conserved site
AFLA_102560	1.12638	-	1.45078	-	-	-	pyoverdine/dityrosine biosynthesis protein, putative	oxidation-reduction process;oxidoreductase activity	Pyoverdine biosynthesis;TauD/TfdA-like domain
AFLA_040730	1.85449	-	1.44954	-	-	-	hypothetical protein	-	Fungal transcription factor
AFLA_042510	1.01111	1.29645	1.4495	1.05941	-	-	hypothetical protein	-	-
AFLA_126250	-	-	1.44901	-	-	-	hypothetical protein	RNA polymerase II transcription factor activity, sequence-specific DNA binding;regulation of transcription from RNA polymerase II promoter;nucleus;zinc ion binding	Zn(2)-C6 fungal-type DNA-binding domain
AFLA_104750	2.15072	-	1.44831	-	-	-	pantothenate transporter, putative	transmembrane transport;integral component of membrane	Major facilitator superfamily domain;Major facilitator superfamily
AFLA_110660	1.44902	-	1.44678	-	-	-	hypothetical protein	-	-
AFLA_023320	1.93446	1.12576	1.4442	1.07444	-	-	immunophilin, putative	protein peptidyl-prolyl isomerization;mitochondrion;protein folding;TOR signaling;peptidyl-prolyl cis-trans isomerase activity;FK506 binding;cellular response to farnesol;chromatin organization;homoserine metabolic process;membrane;nucleus	FKBP-type peptidyl-prolyl cis-trans isomerase domain;Peptidyl-prolyl cis-trans isomerase, FKBP-type
AFLA_003900	1.04063	-	1.44266	-	-	-	RNA binding protein (Arp), putative	pyridoxal phosphate biosynthetic process;nucleic acid binding;catalytic activity;nucleotide binding;zinc ion binding	RNA recognition motif domain;Zinc finger, RanBP2-type
AFLA_039990	-	-	1.44225	-	-	-	liver carboxylesterase, putative	hydrolase activity	Carboxylesterase type B, active site;Alpha/Beta hydrolase fold;Carboxylesterase, type B
AFLA_032730	1.73935	-	1.44051	-	-	-	ubiquinone/menaquinone biosynthesis-related protein	transferase activity	S-adenosyl-L-methionine-dependent methyltransferase
AFLA_105590	1.19831	-	1.43983	-	-	-	hypothetical protein	triglyceride lipase activity;lipid catabolic process;glycerolipid metabolic process	Alpha/Beta hydrolase fold;Fungal lipase-like domain
AFLA_135360	1.60907	-	1.43873	-	-	-	hydroxymethylglutaryl-CoA lyase	fungal-type vacuole membrane;vacuolar transport;integral component of organelle membrane;hydroxymethylglutaryl-CoA lyase activity;arginine transport;vacuole organization;hydrolase activity;regulation of intracellular pH;isoleucine catabolic process;leucine catabolic process;valine catabolic process;cellular ketone body metabolic process	Aldolase-type TIM barrel;Pyruvate carboxyltransferase
AFLA_061120	1.32632	1.89209	1.43713	1.90022	-	-	polyamine transporter, putative	transmembrane transport;integral component of membrane	Major facilitator superfamily domain;Major facilitator superfamily
AFLA_138470	1.59309	-	1.43582	-	-	-	hypothetical protein	zinc ion binding;DNA binding;nucleus;transcription, DNA-templated	Transcription factor domain, fungi
AFLA_038230	1.54918	3.06228	1.43578	2.88888	-	-	hypothetical protein	-	Protein of unknown function DUF4267
AFLA_007720	1.27036	1.04718	1.43436	-	-	-	pectin lyase	extracellular region;pectin catabolic process;pectin lyase activity	Pectate lyase/Amb allergen;Pectin lyase fold;Pectin lyase fold/virulence factor
AFLA_117680	1.43128	-	1.43367	-	-	-	hypothetical protein	-	-
AFLA_086560	1.41542	-	1.43202	-	-	-	short-chain dehydrogenase/reductase family protein, putative	oxidoreductase activity;oxidation-reduction process	Short-chain dehydrogenase/reductase SDR;NAD(P)-binding domain
AFLA_056540	1.44092	-	1.43142	-	-	-	MFS multidrug transporter, putative	transmembrane transport;integral component of membrane	Major facilitator superfamily domain;Major facilitator superfamily
AFLA_031510	1.35095	-	1.43014	-	-	-	glutamate decarboxylase, putative	nucleolus;pyridoxal phosphate binding;glutamate decarboxylase activity;RNA binding;rRNA processing;alanine metabolic process;aspartate metabolic process;beta-alanine metabolic process;taurine metabolic process	Pyridoxal phosphate-dependent transferase;Pyridoxal phosphate-dependent transferase, major region, subdomain 1;Pyridoxal phosphate-dependent transferase, subdomain 2;Pyridoxal phosphate-dependent decarboxylase
AFLA_134020	-	-	1.42898	-	-	-	hypothetical protein	-	-
AFLA_087730	1.82096	-	1.42544	-	-	-	hypothetical protein	-	-
AFLA_068070	1.08769	-	1.42311	-	-	-	flavin-binding monooxygenase, putative	monooxygenase activity	Flavin monooxygenase-like;FAD/NAD(P)-binding domain;NAD(P)-binding domain
AFLA_079550	1.19833	1.11061	1.42139	-	-	-	group II pyridoxal-5-phosphate decarboxylase, putative	pyridoxal phosphate binding;carboxy-lyase activity;carboxylic acid metabolic process	Pyridoxal phosphate-dependent transferase;Pyridoxal phosphate-dependent transferase, major region, subdomain 1;Pyridoxal phosphate-dependent transferase, subdomain 2;Pyridoxal phosphate-dependent decarboxylase
AFLA_036320	1.2943	-	1.41775	-	-	-	cytochrome c oxidase assembly protein cox15	oxidoreductase activity, acting on the CH-CH group of donors;oxidation-reduction process;regulation of transcription from RNA polymerase II promoter;mitochondrial inner membrane;oxidoreductase activity, acting on NAD(P)H, heme protein as acceptor;heme a biosynthetic process;RNA polymerase II transcription cofactor activity;mediator complex;integral component of membrane	COX15/CtaA family;Heme A synthase, type 2
AFLA_040390	1.2849	-	1.41746	-	-	-	amino acid permease, putative	integral component of membrane;amino acid transmembrane transporter activity;amino acid transmembrane transport	Amino acid/polyamine transporter I
AFLA_110740	1.45114	-	1.41651	-	-	-	hypothetical protein	transferase activity, transferring phosphorus-containing groups	Protein kinase-like domain;Aminoglycoside phosphotransferase
AFLA_012050	1.25209	-	1.41629	-	-	-	N-acetylglucosamine-6-phosphate deacetylase (NagA), putative	carbohydrate metabolic process;N-acetylglucosamine-6-phosphate deacetylase activity;N-acetylglucosamine metabolic process	N-acetylglucosamine-6-phosphate deacetylase;Metal-dependent hydrolase, composite domain;Amidohydrolase-related;Metal-dependent hydrolase
AFLA_070950	1.70524	-	1.41471	-	-	-	C4-dicarboxylate transporter/malic acid transport protein, putative	integral component of membrane;sulfite transport;transmembrane transport	Voltage-dependent anion channel
AFLA_035520	1.45449	-	1.41364	-	-	-	nucleoside transporter, putative	membrane;nucleobase transport;nucleobase transmembrane transporter activity	Purine-cytosine permease Fcy2/21/22;Purine-cytosine permease
AFLA_093420	-	1.20987	1.41218	-	-	-	hypothetical protein	flavin adenine dinucleotide binding;UDP-N-acetylmuramate dehydrogenase activity;oxidation-reduction process;amino sugar metabolic process	CO dehydrogenase flavoprotein-like, FAD-binding, subdomain 2;FAD-binding, type 2;FAD-binding, type 2, subdomain 1;FAD linked oxidase, N-terminal
AFLA_087150	1.65594	-	1.41136	-	-	-	hypothetical protein	-	-
AFLA_010760	1.10952	-	1.40972	-	-	-	endoplasmic reticulum-resident kdel protein, putative	-	Lipopolysaccharide-modifying protein
AFLA_110410	-	1.00326	1.40967	1.35874	-	-	phosphate transporter	transmembrane transport;integral component of membrane;transmembrane transporter activity	Major facilitator superfamily domain;Sugar transporter, conserved site;Major facilitator, sugar transporter-like
AFLA_018240	1.57988	-	1.4082	-	-	-	uridine permease Fui1, putative	membrane;nucleobase transport;nucleobase transmembrane transporter activity	Nucleobase cation symporter-1, NCS1;Purine-cytosine permease
AFLA_066840	1.17666	-	1.40735	-	-	-	hybrid PKS/NRPS enzyme, putative	metabolic process;transferase activity;phosphopantetheine binding	Polyketide synthase, dehydratase domain;Acyl transferase/acyl hydrolase/lysophospholipase;Malonyl-CoA ACP transacylase, ACP-binding;Ketoacyl-synthetase, C-terminal extension;Amino acid adenylation domain;Condensation domain;Beta-ketoacyl synthase, C-terminal;Phosphopantetheine binding ACP domain;Phosphopantetheine attachment site;Polyketide synthase, phosphopantetheine-binding domain;AMP-dependen…
AFLA_017900	1.43885	-	1.4073	-	-	-	C6 transcription factor FacB/Cat8	acetate catabolic process;zinc ion binding;positive regulation of transcription from RNA polymerase II promoter;transcription regulatory region DNA binding;RNA polymerase II transcription factor activity, sequence-specific DNA binding;carbon utilization;nucleus	Zn(2)-C6 fungal-type DNA-binding domain;Transcription factor domain, fungi
AFLA_134850	1.66542	-	1.40679	-	-	-	hypothetical protein	protein dephosphorylation;phosphoprotein phosphatase activity	-
AFLA_036310	1.70448	2.6151	1.40407	2.64059	-	-	hypothetical protein	-	-
AFLA_016620	1.1779	-	1.4004	-	-	-	tryptophanyl-tRNA synthetase, putative	hydroxyethylthiazole kinase activity;protein phosphorylation;protein kinase activity;tryptophan-tRNA ligase activity;tryptophanyl-tRNA aminoacylation;ATP binding;thiamine-phosphate diphosphorylase activity;thiamine biosynthetic process;tRNA binding;cytoplasm;tryptophan metabolic process	Tryptophan-tRNA ligase;Aminoacyl-tRNA synthetase, class I, conserved site;Aminoacyl-tRNA synthetase, class Ic;Rossmann-like alpha/beta/alpha sandwich fold
AFLA_039380	1.00263	-	1.39933	-	-	-	amino acid permease	amino acid transmembrane transport;amino acid transmembrane transporter activity;integral component of membrane;transferase activity, transferring phosphorus-containing groups	Amino acid/polyamine transporter I;Amino acid permease/ SLC12A domain;Amino acid permease, conserved site
AFLA_097640	1.62076	-	1.39748	-	-	-	hypothetical protein	-	-
AFLA_090970	1.58851	-	1.39743	-	-	-	GNAT family acetyltransferase, putative	transferase activity	Acyl-CoA N-acyltransferase
AFLA_126760	-	-	1.3951	-	-	-	hmg-CoA reductase, putative	coenzyme A metabolic process;oxidation-reduction process;hydroxymethylglutaryl-CoA reductase (NADPH) activity;coenzyme binding;steroid biosynthetic process	Hydroxymethylglutaryl-CoA reductase, class I/II;Hydroxymethylglutaryl-CoA reductase, class I/II, NAD/NADP-binding domain;Hydroxymethylglutaryl-CoA reductase, class I/II, catalytic domain;Hydroxymethylglutaryl-CoA reductase, class I/II, substrate-binding domain
AFLA_010460	1.69523	1.30477	1.39468	1.38699	-	-	hypothetical protein	regulation of transcription from RNA polymerase II promoter;zinc ion binding;RNA polymerase II transcription factor activity, sequence-specific DNA binding;DNA binding;nucleus	Zn(2)-C6 fungal-type DNA-binding domain;Transcription factor domain, fungi
AFLA_090410	1.80564	-	1.39458	-	-	-	hypothetical protein	triglyceride lipase activity;lipid catabolic process;glycerolipid metabolic process	Lipase, secreted;Alpha/Beta hydrolase fold
AFLA_060240	1.85558	1.27051	1.39366	1.63123	-	-	MFS multidrug transporter, putative	transmembrane transport;integral component of membrane	Major facilitator superfamily domain
AFLA_035060	1.04187	-	1.39329	-	-	-	hypothetical protein	-	-
AFLA_028410	1.21708	-	1.39247	-	-	-	C6 finger domain protein, putative	regulation of transcription from RNA polymerase II promoter;zinc ion binding;RNA polymerase II transcription factor activity, sequence-specific DNA binding;DNA binding;nucleus	Zn(2)-C6 fungal-type DNA-binding domain
AFLA_001180	1.34967	-	1.39223	-	-	-	pheromone-regulated membrane protein, putative	-	Putative threonine/serine exporter;Threonine/Serine exporter, ThrE
AFLA_049650	1.74959	2.02381	1.39204	1.8711	-	-	hypothetical protein	-	-
AFLA_110880	1.6037	-	1.39182	-	-	-	hypothetical protein	-	-
AFLA_038590	-	2.58994	1.39052	2.55632	-	-	Ankyrin repeat protein	protein binding	Ankyrin repeat-containing domain;Ankyrin repeat
AFLA_029770	1.10728	-	1.38966	-	-	-	Leucine Rich Repeat domain protein	protein binding	Leucine-rich repeat;Leucine-rich repeat domain, L domain-like
AFLA_085430	1.6746	-	1.38934	-	-	-	prenylcysteine lyase, putative	prenylcysteine oxidase activity;lyase activity;oxidation-reduction process;prenylcysteine catabolic process	Prenylcysteine oxidase;Prenylcysteine lyase;FAD/NAD(P)-binding domain
AFLA_085160	1.15312	-	1.38756	-	-	-	ABC efflux transporter, putative	obsolete ATP catabolic process;ATP binding;ATPase activity;membrane	ABC transporter, conserved site;P-loop containing nucleoside triphosphate hydrolase;ABC transporter-like;AAA+ ATPase domain;ABC-2 type transporter
AFLA_074040	1.63913	-	1.38708	-	-	-	FAD dependent sulfhydryl oxidase Erv2, putative	hydrolase activity, acting on ester bonds;thiol oxidase activity;oxidation-reduction process	ERV/ALR sulfhydryl oxidase domain
AFLA_133440	1.79763	-	1.38699	-	-	-	hypothetical protein	-	-
AFLA_097770	-	-	1.38623	-	-	-	hypothetical protein	flavin adenine dinucleotide binding;extracellular region;UDP-N-acetylmuramate dehydrogenase activity;oxidation-reduction process;amino sugar metabolic process	-
AFLA_039560	1.63903	-	1.38567	-	-	-	WW domain protein	protein binding	WW domain
AFLA_057470	1.4809	-	1.38466	-	-	-	hypothetical protein	magnesium ion transport;magnesium ion transmembrane transporter activity;biosynthetic process;transferase activity;integral component of membrane	Magnesium transporter NIPA
AFLA_044860	1.68729	-	1.38398	-	-	-	exonuclease, putative	nucleic acid binding;metal ion binding;exonuclease activity	Ribonuclease H-like domain;Exonuclease, RNase T/DNA polymerase III
AFLA_032880	2.20032	-	1.38348	-	-	-	hypothetical protein	-	-
AFLA_084900	1.12044	-	1.3831	-	-	-	GTPase activating protein Sar1, putative	actin filament organization;intracellular;cell septum;hyphal tip;plasma membrane	Ras GTPase-activating protein;Rho GTPase activation protein;Ras GTPase-activating protein, conserved site;RasGAP protein, C-terminal
AFLA_025440	1.52614	-	1.38289	-	-	-	alpha-L-rhamnosidase A, putative	alpha-L-rhamnosidase activity;carbohydrate metabolic process	Six-hairpin glycosidase-like;Alpha-L-rhamnosidase, concanavalin-like domain
AFLA_070230	1.37447	1.77946	1.38255	1.74103	-	-	hypothetical protein	-	-
AFLA_128790	-	-	1.38223	-	-	-	hypothetical protein	-	-
AFLA_108660	-	-	1.38064	-	-	-	hypothetical protein	regulation of transcription from RNA polymerase II promoter;zinc ion binding;RNA polymerase II transcription factor activity, sequence-specific DNA binding;DNA binding;nucleus	Zn(2)-C6 fungal-type DNA-binding domain;Transcription factor domain, fungi
AFLA_095860	1.31124	-	1.37801	-	-	-	HIT finger domain protein, putative	-	-
AFLA_038670	-	-	1.37311	-	-	-	MFS transporter, putative	transmembrane transport;integral component of membrane;transporter activity	Sugar transporter, conserved site;Major facilitator superfamily domain;Major facilitator superfamily
AFLA_084660	1.29879	-	1.36964	-	-	-	2-isopropylmalate synthase	2-isopropylmalate synthase activity;leucine biosynthetic process;pyruvate metabolic process;isoleucine biosynthetic process;valine biosynthetic process	2-isopropylmalate synthase LeuA, allosteric (dimerisation) domain;Aldolase-type TIM barrel;2-isopropylmalate synthase;Alpha-isopropylmalate/homocitrate synthase, conserved site;Pyruvate carboxyltransferase
AFLA_100220	1.115	-	1.36915	-	-	-	hypothetical protein	-	-
AFLA_105300	1.6029	1.11863	1.36843	1.12719	-	-	metallo-beta-lactamase domain protein, putative	hydrolase activity	Metallo-beta-lactamase
AFLA_096440	1.04755	1.27123	1.36777	1.20979	-	-	acyl transferase, putative	transferase activity, transferring acyl groups other than amino-acyl groups	Transferase
AFLA_094370	1.7655	-	1.36755	-	-	-	MFS monocarboxylic acid transporter, putative	transmembrane transport;vacuolar membrane;integral component of membrane	Major facilitator superfamily domain;Major facilitator superfamily
AFLA_060540	-	-	1.36736	-	-	-	Rad51 family DNA repair protein, putative	Rad51B-Rad51C-Rad51D-XRCC2 complex;DNA binding;double-strand break repair via homologous recombination	P-loop containing nucleoside triphosphate hydrolase;DNA recombination and repair protein Rad51-like, C-terminal
AFLA_038470	1.31218	-	1.36664	-	-	-	amino acid permease, putative	integral component of membrane;amino acid transmembrane transporter activity;amino acid transmembrane transport	Amino acid/polyamine transporter I
AFLA_014300	-	1.75162	1.36427	1.7532	-	-	sodium bile acid symporter family protein	calcium ion import;plasma membrane	Putative sodium bile acid cotransporter
AFLA_009510	1.07877	-	1.3639	-	-	-	sodium/chloride dependent neurotransmitter transporter, putative	integral component of membrane;neurotransmitter;neurotransmitter transport;cation transport	Sodium:neurotransmitter symporter
AFLA_023620	-	3.82036	1.3624	4.10237	-	-	sexual differentiation process protein isp4, putative	transmembrane transport	Tetrapeptide transporter, OPT1/isp4;Oligopeptide transporter, OPT superfamily
AFLA_035780	1.29441	-	1.36071	-	-	-	hypothetical protein	-	Histidine phosphatase superfamily;Histidine phosphatase superfamily, clade-1
AFLA_019680	2.10261	-	1.3604	-	-	-	zinc metalloproteinase, putative	catalytic activity	Ubiquitin-related domain;WLM domain
AFLA_136250	2.33763	-	1.35946	-	-	-	hypothetical protein	-	-
AFLA_024570	1.2678	1.65433	1.35851	1.66706	-	-	hypothetical protein	-	Fungal transcription factor
AFLA_118230	1.07902	-	1.35758	-	-	-	hypothetical protein	transmembrane transport;integral component of membrane	Major facilitator superfamily domain;Major facilitator superfamily
AFLA_052130	1.49699	-	1.35588	-	-	-	hypothetical protein	-	-
AFLA_029690	1.4648	-	1.35584	-	-	-	lipase/esterase, putative	metabolic process;hydrolase activity	Carboxylesterase type B, active site;Alpha/Beta hydrolase fold;Alpha/beta hydrolase fold-3;Carboxylesterase, type B
AFLA_091780	2.0115	-	1.35453	-	-	-	hypothetical protein	signal transducer activity;signal transduction;protein binding	Glutathione S-transferase, N-terminal;Glutathione S-transferase, C-terminal-like;Thioredoxin-like fold
AFLA_048150	1.27695	-	1.3544	-	-	-	hypothetical protein	nucleolus;rRNA (adenine) methyltransferase activity;binding;oxidoreductase activity;rRNA modification	25S rRNA (adenine(2142)-N(1))-methyltransferase, Bmt2;S-adenosyl-L-methionine-dependent methyltransferase
AFLA_091810	1.20059	-	1.35274	-	-	-	hypothetical protein	-	Protein of unknown function DUF4246
AFLA_132330	1.55944	-	1.35126	-	-	-	nucleosome remodeling complex ATPase subunit (Snf2h), putative	helicase activity;DNA binding;ATP binding	P-loop containing nucleoside triphosphate hydrolase;Helicase, C-terminal;SNF2-related, N-terminal domain;Helicase superfamily 1/2, ATP-binding domain
AFLA_011970	1.5191	-	1.34688	-	-	-	MFS transporter, putative	integral component of membrane;plasma membrane;transmembrane transport;transporter activity	Tetracycline resistance protein TetA/multidrug resistance protein MdtG;Major facilitator superfamily;Major facilitator superfamily domain
AFLA_002580	1.36141	-	1.34332	-	-	-	hypothetical protein	-	-
AFLA_049450	1.9509	-	1.34296	1.01092	-	-	hypothetical protein	transferase activity, transferring phosphorus-containing groups	Protein kinase-like domain;Fructosamine/Ketosamine-3-kinase
AFLA_029700	1.74858	-	1.34206	2.58017	-	2.4019	hypothetical protein	cellular process;hydrolase activity	Peptidase M24
AFLA_108420	2.26546	-	1.34165	-	-	-	NUDIX domain protein	hydrolase activity	NUDIX hydrolase domain;NUDIX hydrolase, conserved site;NUDIX hydrolase domain-like
AFLA_108350	1.96864	-	1.34158	-	-	-	alpha/beta hydrolase, putative	3-oxoadipate enol-lactonase activity;transferase activity, transferring acyl groups other than amino-acyl groups;benzoate metabolic process	Dimeric alpha-beta barrel;Alpha/Beta hydrolase fold;Alpha/beta hydrolase fold-1
AFLA_133600	1.0251	-	1.34036	-	-	-	hypothetical protein	-	-
AFLA_102820	1.2508	-	1.33894	-	-	-	hypothetical protein	-	Dimeric alpha-beta barrel;Antibiotic biosynthesis monooxygenase domain
AFLA_032630	1.58524	-	1.33765	-	-	-	acid phosphatase, putative	ligase activity;cellular protein modification process;hydrolase activity;ATP binding	Probable tubulin-tyrosine ligase;Tubulin-tyrosine ligase/Tubulin polyglutamylase;Survival protein SurE-like phosphatase/nucleotidase
AFLA_108710	1.25599	1.86302	1.33704	1.98418	-	-	quinone oxidoreductase, putative	oxidation-reduction process;zinc ion binding;oxidoreductase activity, acting on the CH-OH group of donors, NAD or NADP as acceptor	Alcohol dehydrogenase, C-terminal;Alcohol dehydrogenase, N-terminal;NAD(P)-binding domain;Alcohol dehydrogenase, zinc-type, conserved site;GroES-like;Polyketide synthase, enoylreductase domain
AFLA_052100	1.6933	-	1.33641	-	-	-	HAD superfamily hydrolase, putative	metabolic process;hydrolase activity	HAD hydrolase, subfamily IA;HAD-like domain
AFLA_073960	1.33606	-	1.33621	-	-	-	hypothetical protein	-	-
AFLA_094630	1.51675	-	1.3357	-	-	-	triosephosphate isomerase	pentose-phosphate shunt;gluconeogenesis;cellular response to farnesol;triose-phosphate isomerase activity;cation-transporting ATPase activity;cation transport;glycolytic process;intracellular;magnesium ion binding;integral component of membrane;phospholipid-translocating ATPase activity;ATP binding;fructose metabolic process;mannose metabolic process;inositol metabolic process;carbon utilization;…	Aldolase-type TIM barrel;Triosephosphate isomerase, bacterial/eukaryotic;Triosephosphate isomerase;Triosephosphate isomerase, active site
AFLA_070590	1.28631	-	1.33511	-	-	-	alanyl-tRNA synthetase, putative	alanine-tRNA ligase activity;alanyl-tRNA aminoacylation;nucleic acid binding;ATP binding;alanine metabolic process;aspartate metabolic process	Alanyl-tRNA synthetase, class IIc, N-terminal;Alanyl-tRNA synthetase, class IIc, core domain;Translation protein, beta-barrel domain;Threonyl/alanyl tRNA synthetase, SAD;Threonyl/alanyl tRNA synthetase, class II-like, putative editing domain
AFLA_028030	1.80561	-	1.33445	-	-	-	C6 transcription factor, putative	zinc ion binding;DNA binding;nucleus;transcription, DNA-templated	Transcription factor domain, fungi
AFLA_099380	1.79	-	1.33279	-	-	-	hypothetical protein	cell surface;asexual sporulation resulting in formation of a cellular spore;cell septum	Carbohydrate-binding WSC
AFLA_112900	-	-	1.3314	-	-	-	epoxide hydrolase, putative	metabolic process;hydrolase activity	Epoxide hydrolase-like;Alpha/beta hydrolase fold-1;Alpha/Beta hydrolase fold
AFLA_024640	-	1.02079	1.33082	-	-	-	hypothetical protein	-	Protein of unknown function DUF3425
AFLA_075760	1.52878	2.84731	1.33006	2.9539	-	-	hypothetical protein	regulation of transcription from RNA polymerase II promoter;zinc ion binding;RNA polymerase II transcription factor activity, sequence-specific DNA binding;DNA binding;nucleus	Zn(2)-C6 fungal-type DNA-binding domain;Transcription factor domain, fungi
AFLA_072920	-	-	1.32956	-	-	-	amino acid transporter, putative	integral component of membrane	Amino acid transporter, transmembrane domain
AFLA_062360	1.71482	-	1.32756	-	-	-	FHA domain protein	protein binding	SMAD/FHA domain;Forkhead-associated (FHA) domain
AFLA_131990	1.37983	-	1.32693	-	-	-	MFS monocarboxylate transporter, putative	transmembrane transport;integral component of membrane	Major facilitator superfamily domain;Major facilitator superfamily
AFLA_093890	1.56429	-	1.32491	-	-	-	hypothetical protein	-	-
AFLA_078930	1.40992	-	1.32411	-	-	-	hypothetical protein	-	-
AFLA_098920	1.87914	1.36552	1.32384	1.38299	-	-	hypothetical protein	-	Protein of unknown function DUF3632
AFLA_120920	1.0731	-	1.32122	-	-	-	hypothetical protein	-	-
AFLA_091490	1.29048	-	1.32071	-	-	-	C2H2 finger domain protein, putative	positive regulation of penicillin metabolic process;nucleic acid binding;metal ion binding;positive regulation of sterigmatocystin biosynthetic process;positive regulation of cleistothecium development;positive regulation of terrequinone A biosynthetic process;positive regulation of conidiophore development;nucleus	Zinc finger C2H2-type
AFLA_041110	1.95401	-	1.31971	-	-	-	hypothetical protein	-	-
AFLA_010770	1.2025	1.04907	1.31837	-	-	-	porphobilinogen deaminase Hem3, putative	tetrapyrrole biosynthetic process;peptidyl-pyrromethane cofactor linkage;hydroxymethylbilane synthase activity;chlorophyll metabolic process	Porphobilinogen deaminase;Porphobilinogen deaminase, C-terminal;Porphobilinogen deaminase, dipyrromethane cofactor binding site;Porphobilinogen deaminase, N-terminal
AFLA_131510	1.80175	-	1.31784	-	-	-	hypothetical protein	-	-
AFLA_085200	1.34555	-	1.31752	-	-	-	camp independent regulatory protein	-	Gti1/Pac2 family
AFLA_100120	1.00497	-	1.31732	-	-	-	hypothetical protein	proton transport;hydrogen-exporting ATPase activity, phosphorylative mechanism;metal ion binding;ATP biosynthetic process;integral component of membrane;obsolete ATP catabolic process;ATP binding;oxidative phosphorylation	P-type ATPase, A domain;Cation-transporting P-type ATPase, N-terminal
AFLA_080160	1.38797	-	1.31613	-	-	-	UDP-N-acetylglucosaminyltransferase	transferase activity, transferring glycosyl groups;protein binding	Tetratricopeptide repeat;Tetratricopeptide repeat-containing domain;Tetratricopeptide-like helical domain;O-GlcNAc transferase, C-terminal
AFLA_087900	1.23161	-	1.31297	-	-	-	pyruvate kinase	potassium ion binding;small GTPase mediated signal transduction;pyruvate metabolic process;intracellular;ATP binding;pyruvate kinase activity;magnesium ion binding;glycolytic process;phosphorylation;gluconeogenesis;protein transport;GTP binding;purine nucleobase metabolic process;carbon utilization	Pyruvate kinase, C-terminal;Pyruvate kinase, barrel;Pyruvate kinase, active site;Pyruvate kinase;Pyruvate/Phosphoenolpyruvate kinase-like domain;Pyruvate kinase-like, insert domain
AFLA_050010	1.52759	-	1.31082	-	-	-	8-amino-7-oxononanoate synthase, putative	translation;glycosphingolipid metabolic process;serine C-palmitoyltransferase activity;structural constituent of ribosome;SPOTS complex;large ribosomal subunit;sphingolipid biosynthetic process;pyridoxal phosphate binding;acyl-carrier-protein biosynthetic process;ribosome biogenesis	Pyridoxal phosphate-dependent transferase;Pyridoxal phosphate-dependent transferase, subdomain 2;Aminotransferase, class I/classII
AFLA_084200	1.29597	-	1.31062	-	-	-	C6 transcription factor, putative	regulation of transcription from RNA polymerase II promoter;zinc ion binding;RNA polymerase II transcription factor activity, sequence-specific DNA binding;DNA binding;nucleus	-
AFLA_074650	-	6.43269	1.31052	6.0331	-	-	hypothetical protein	-	-
AFLA_068200	1.47192	-	1.30991	-	-	-	hypothetical protein	cell redox homeostasis;electron carrier activity;protein disulfide oxidoreductase activity;obsolete electron transport	Glutaredoxin-like;Thioredoxin-like fold
AFLA_074590	1.57634	-	1.30975	-	-	-	hypothetical protein	-	Alpha/Beta hydrolase fold;Alpha/beta hydrolase fold-1
AFLA_117790	1.88164	-	1.30895	-	-	-	ubiquitin carboxyl-terminal hydrolase isozyme L3, putative	intracellular;ubiquitin-dependent protein catabolic process;obsolete ubiquitin thiolesterase activity;protein deubiquitination;thiol-dependent ubiquitin-specific protease activity	Peptidase C12, ubiquitin carboxyl-terminal hydrolase
AFLA_117850	2.01049	-	1.30803	-	-	-	RPEL repeat protein	-	RPEL repeat
AFLA_089540	1.6121	-	1.30716	-	-	-	hypothetical protein	-	Alpha/Beta hydrolase fold
AFLA_077850	1.60367	-	1.30515	1.08044	-	-	phenylalanine ammonia-lyase, putative	cytoplasm;phenylalanine ammonia-lyase activity;cinnamic acid biosynthetic process;L-phenylalanine catabolic process;tyrosine metabolic process;alkaloid biosynthetic process	Phenylalanine/histidine ammonia-lyases, active site;Aromatic amino acid lyase;Fumarase/histidase, N-terminal;Phenylalanine ammonia-lyase;L-Aspartase-like
AFLA_128110	1.39852	1.17481	1.30481	1.32926	-	-	aquaglyceroporin, putative	integral component of membrane;transport;transporter activity	Major intrinsic protein, conserved site;Aquaporin-like;Major intrinsic protein
AFLA_010740	-	1.80049	1.30454	1.63758	-	-	lysosomal protective protein precursor, putative	extracellular region;serine-type carboxypeptidase activity;proteolysis	Peptidase S10, serine carboxypeptidase;Alpha/Beta hydrolase fold;Serine carboxypeptidases, histidine active site
AFLA_045840	1.32407	-	1.30277	-	-	-	adenosine deaminase	AMP deaminase activity;cytosol;adenosine deaminase activity;adenine deaminase activity;adenine catabolic process;AMP nucleosidase activity;metal ion binding;hypoxanthine salvage;purine ribonucleoside monophosphate biosynthetic process;nucleotide salvage;nucleus	Adenosine/adenine deaminase;Metal-dependent hydrolase;Adenosine/AMP deaminase active site;Adenosine/AMP deaminase domain;Adenine deaminase type 2
AFLA_067040	-	-	1.30274	-	-	-	GABA permease, putative	amino acid transmembrane transport;fatty-acyl-CoA binding;amino acid transmembrane transporter activity;integral component of membrane	Amino acid/polyamine transporter I
AFLA_013040	1.44289	2.57748	1.3017	1.75148	-	-	hypothetical protein	peroxisome fission;integral component of peroxisomal membrane	Peroxisomal biogenesis factor 11
AFLA_004220	1.45131	-	1.30154	-	-	-	FAD dependent oxidoreductase, putative	extracellular region;oxidoreductase activity;oxidation-reduction process	FAD/NAD(P)-binding domain;FAD dependent oxidoreductase
AFLA_045670	1.51868	-	1.30021	-	-	-	isochorismatase family protein	hydrolase activity;metabolic process	Isochorismatase-like
AFLA_024180	-	-	1.29984	-	-	-	hypothetical protein	fatty acid biosynthetic process;oxidoreductase activity;iron ion binding;integral component of membrane;oxidation-reduction process	Fatty acid hydroxylase
AFLA_045610	-	1.6425	1.29812	1.52858	-	-	carboxylesterase domain containing protein, putative	cholinesterase activity	Cholinesterase;Carboxylesterase type B, active site;Alpha/Beta hydrolase fold;Carboxylesterase, type B
AFLA_058300	1.68855	-	1.29807	-	-	-	hypothetical protein	-	-
AFLA_052420	1.7273	1.59507	1.29731	1.32737	-	-	potassium uptake transporter, putative	potassium ion transmembrane transporter activity;potassium ion transmembrane transport;cellular potassium ion homeostasis;integral component of plasma membrane	Potassium transporter Trk, fungi;Cation transporter;Potassium/sodium transporter Trk/HKT
AFLA_136340	1.07274	-	1.29678	-	-	-	aminotransferase family protein (LolT), putative	metabolic process;pyridoxal phosphate binding;transaminase activity	Pyridoxal phosphate-dependent transferase, major region, subdomain 1;Aminotransferase class V domain;Pyridoxal phosphate-dependent transferase
AFLA_020620	1.32459	-	1.29549	-	-	-	protein kinase domain-containing protein	protein kinase activity;protein phosphorylation;ATP binding	Protein kinase-like domain;Protein kinase domain
AFLA_040780	-	2.07603	1.29524	1.38824	-	-	hypothetical protein	-	-
AFLA_134420	1.18536	-	1.29519	-	-	-	MFS monosaccharide transporter, putative	glucose transmembrane transporter activity;vacuole;carbohydrate transmembrane transport;plasma membrane;mannose transport;integral component of membrane;glucose transport;mannose transmembrane transporter activity	Sugar/inositol transporter;Major facilitator superfamily domain;Sugar transporter, conserved site;Major facilitator, sugar transporter-like
AFLA_042120	1.22089	-	1.29471	-	-	-	C6 finger domain protein, putative	RNA polymerase II transcription factor activity, sequence-specific DNA binding;regulation of transcription from RNA polymerase II promoter;nucleus;zinc ion binding	-
AFLA_120150	-	1.89659	1.2944	1.62179	-	-	hypothetical protein	-	-
AFLA_122170	1.13843	-	1.29087	-	-	-	lipase/esterase family protein, putative	metabolic process;hydrolase activity	Alpha/Beta hydrolase fold;Alpha/beta hydrolase fold-3
AFLA_005660	-	-	1.2899	-	-	-	hypothetical protein	-	Domain of unknown function DUF1996
AFLA_033380	1.06096	-	1.28911	-	-	-	U3 small nucleolar RNA-associated protein Utp11, putative	rRNA processing;small-subunit processome	Small-subunit processome, Utp11
AFLA_062710	1.71027	-	1.28888	-	-	-	hypothetical protein	-	-
AFLA_030470	1.58564	-	1.28785	-	-	-	Methionine synthase, vitamin-B12 independent, putative	glutamate-cysteine ligase activity;methionine biosynthetic process;glutathione biosynthetic process;5-methyltetrahydropteroyltriglutamate-homocysteine S-methyltransferase activity;glutamate-cysteine ligase complex;zinc ion binding	Cobalamin-independent methionine synthase MetE, C-terminal/archaeal
AFLA_079780	-	-	1.28699	-	-	-	G protein complex alpha subunit GanA	signal transducer activity;hydrolase activity, hydrolyzing O-glycosyl compounds;carbohydrate metabolic process;adenylate cyclase-activating G-protein coupled receptor signaling pathway;heterotrimeric G-protein complex;obsolete GTP catabolic process;G-protein beta/gamma-subunit complex binding;GTPase activity;G-protein coupled receptor binding;GTP binding	Fungal G-protein, alpha subunit;Guanine nucleotide binding protein (G-protein), alpha subunit;G protein alpha subunit, helical insertion;P-loop containing nucleoside triphosphate hydrolase
AFLA_058670	1.18226	-	1.28521	-	-	-	hypothetical protein	-	-
AFLA_121070	1.2539	-	1.28189	-	-	-	glycosyl hydrolase, putative	regulation of transcription from RNA polymerase II promoter;zinc ion binding;RNA polymerase II transcription factor activity, sequence-specific DNA binding;mannan endo-1,6-alpha-mannosidase activity;carbohydrate catabolic process;nucleus	Six-hairpin glycosidase-like;Mannan endo-1,6-alpha-mannosidase;Glycoside hydrolase, family 76
AFLA_068290	1.542	-	1.28098	-	-	-	hypothetical protein	DNA binding	Homeobox domain-like
AFLA_115160	1.72972	-	1.28077	-	-	-	F-box domain protein	protein binding	F-box domain
AFLA_007090	1.64849	-	1.27921	-	-	-	WW domain protein, putative	protein binding	WW domain
AFLA_101210	-	-	1.27775	-	1.00695	-	septin	GTP binding;cell cycle;cell septum	P-loop containing nucleoside triphosphate hydrolase;Septin-type guanine nucleotide-binding (G) domain;Septin
AFLA_134090	1.17025	-	1.27566	-	-	-	3-isopropylmalate dehydratase, putative	3-isopropylmalate dehydratase activity;3-isopropylmalate dehydratase complex;cation binding;integral component of membrane;homoaconitate hydratase activity;phospho-N-acetylmuramoyl-pentapeptide-transferase activity;carbohydrate metabolic process;cellular response to iron ion starvation;4 iron, 4 sulfur cluster binding;isomerase activity;cellular response to farnesol;lysine biosynthetic process vi…	Aconitase/3-isopropylmalate dehydratase large subunit, alpha/beta/alpha, subdomain 2;3-isopropylmalate dehydratase, large subunit;Aconitase/3-isopropylmalate dehydratase large subunit, alpha/beta/alpha domain;Aconitase A/isopropylmalate dehydratase small subunit, swivel domain;Aconitase/3-isopropylmalate dehydratase, swivel;Aconitase family, 4Fe-4S cluster binding site;Aconitase/3-isopropylmalate…
AFLA_068610	-	2.2605	1.27521	2.60976	-	-	hypothetical protein	-	-
AFLA_063030	1.24068	2.61043	1.27479	2.52416	-	-	ATP-binding cassette transporter, putative	transmembrane transport;integral component of membrane;ATPase activity, coupled to transmembrane movement of substances;obsolete ATP catabolic process;ATP binding	ABC transporter, conserved site;P-loop containing nucleoside triphosphate hydrolase;ABC transporter-like;AAA+ ATPase domain;ABC transporter type 1, transmembrane domain
AFLA_089500	1.23175	-	1.27451	-	-	-	plasma membrane calcium-transporting ATPase, putative	calcium-transporting ATPase activity;integral component of membrane;calcium ion transmembrane transport;metal ion binding;ATP binding;sarcoplasmic reticulum	P-type ATPase;Cation-transporting P-type ATPase, N-terminal;P-type ATPase, phosphorylation site;P-type ATPase, cytoplasmic domain N;Cation-transporting P-type ATPase, C-terminal;P-type ATPase, A domain;P-type ATPase, subfamily IIB;P-type ATPase, transmembrane domain;HAD-like domain
AFLA_079030	1.41573	-	1.27352	-	-	-	hypothetical protein	-	-
AFLA_092800	-	-	1.27228	-	-	-	dynein heavy chain	nuclear migration;kinase activity;cell septum;metula development;cytoplasmic microtubule organization;phosphorylation;microtubule;vesicle transport along microtubule;microtubule binding;ATP-dependent microtubule motor activity, minus-end-directed;hyphal tip;ATPase activity;cytoplasmic dynein complex;obsolete ATP catabolic process;ATP binding;tubulin complex;kinesin complex	P-loop containing nucleoside triphosphate hydrolase;AAA+ ATPase domain;ATPase, dynein-related, AAA domain;Dynein heavy chain, P-loop containing D4 domain;Dynein heavy chain, domain-1;Dynein heavy chain, domain-2;Dynein heavy chain;Dynein heavy chain, coiled coil stalk
AFLA_071370	1.47645	-	1.27214	-	-	-	meiotic recombination protein (Dmc1), putative	membrane coat;DNA-dependent ATPase activity;protein transporter activity;meiotic joint molecule formation;single-stranded DNA binding;Golgi apparatus;recombinase activity;intracellular protein transport;vesicle-mediated transport;condensed nuclear chromosome;double-stranded DNA binding;obsolete ATP catabolic process;ATP binding;DNA repair	DNA recombination and repair protein RecA-like, ATP-binding domain;P-loop containing nucleoside triphosphate hydrolase;DNA recombination and repair protein RecA, monomer-monomer interface;DNA recombination and repair protein, RecA-like;AAA+ ATPase domain;Meiotic recombinase Dmc1;DNA repair Rad51/transcription factor NusA, alpha-helical;DNA recombination and repair protein Rad51-like, C-terminal
AFLA_128270	1.84228	-	1.26891	-	-	-	hypothetical protein	-	-
AFLA_088100	1.20159	-	1.26859	-	-	-	purine-cytosine permease, putative	membrane;nucleobase transport;nucleobase transmembrane transporter activity	Purine-cytosine permease Fcy2/21/22;Purine-cytosine permease;Vitamin B6 transporter Tpn1
AFLA_050680	1.05576	-	1.26593	-	-	-	hypothetical protein	-	Sin3 binding protein
AFLA_060870	2.26062	-	1.26587	-	-	-	hypothetical protein	-	-
AFLA_023330	2.08255	-	1.2631	-	-	-	hypothetical protein	-	CYTH-like domain;CYTH domain
AFLA_044810	1.38439	-	1.26056	-	-	-	hypothetical protein	-	-
AFLA_084350	1.29961	-	1.25979	-	-	-	hypothetical protein	-	-
AFLA_122220	1.20856	-	1.25888	-	-	-	aminotriazole resistance protein, putative	integral component of membrane;transmembrane transport	Major facilitator superfamily domain;Major facilitator superfamily
AFLA_047220	1.31711	-	1.25869	-	-	-	RNA binding protein, putative	-	-
AFLA_101710	1.44658	-	1.25848	-	-	-	NmrA-like family protein	-	NmrA-like domain;NAD(P)-binding domain
AFLA_119890	-	1.05227	1.25824	1.00463	-	-	C6 transcription factor, putative	regulation of transcription, DNA-templated;transcription factor activity, sequence-specific DNA binding;transcription factor complex	-
AFLA_058140	1.14778	-	1.25772	-	-	-	hypothetical protein	-	-
AFLA_052320	1.61222	-	1.25712	-	-	-	aspartic endopeptidase (AP1), putative	extracellular region;intracellular;proteolysis;aspartic-type endopeptidase activity	Aspartic peptidase A1 family;Peptidase family A1 domain;Aspartic peptidase domain
AFLA_104670	1.92468	2.25461	1.25644	2.16253	-	-	serine peptidase, putative	serine-type peptidase activity;proteolysis	Alpha/Beta hydrolase fold;Peptidase S28
AFLA_029990	-	-	1.25609	-	-	-	PHD finger and BAH domain protein (Snt2), putative	DNA binding;zinc ion binding;chromatin binding;intracellular signal transduction;chromatin;protein binding;Lid2 complex	ELM2 domain;Homeobox domain-like;Zinc finger, PHD-type;Zinc finger, PHD-finger;Zinc finger, RING/FYVE/PHD-type;Zinc finger, PHD-type, conserved site;Protein kinase C-like, phorbol ester/diacylglycerol-binding domain;Bromo adjacent homology (BAH) domain;Zinc finger, FYVE/PHD-type
AFLA_064260	2.02889	3.67838	1.25553	3.55845	-	-	oligopeptide transporter, putative	binding;transport;membrane;transporter activity	Proton-dependent oligopeptide transporter family;Major facilitator superfamily domain
AFLA_057760	1.31115	-	1.2533	-	-	-	oxidoreductase, 2OG-Fe(II) oxygenase family, putative	oxidation-reduction process;oxidoreductase activity, acting on paired donors, with incorporation or reduction of molecular oxygen, 2-oxoglutarate as one donor, and incorporation of one atom each of oxygen into both donors	Non-haem dioxygenase N-terminal domain;Oxoglutarate/iron-dependent dioxygenase;Isopenicillin N synthase-like
AFLA_105360	1.37684	-	1.25319	-	-	-	CBF/NF-Y family transcription factor, putative	protein heterodimerization activity;sequence-specific DNA binding;nucleus	Transcription factor CBF/NF-Y/archaeal histone domain;Histone-fold
AFLA_131820	1.48116	-	1.25273	-	-	-	extracellular dioxygenase, putative	ferric iron binding;cellular aromatic compound metabolic process;oxidoreductase activity, acting on single donors with incorporation of molecular oxygen, incorporation of two atoms of oxygen;oxidation-reduction process	Intradiol ring-cleavage dioxygenase, C-terminal;Intradiol ring-cleavage dioxygenase, core
AFLA_013530	1.29911	4.38767	1.25231	4.15389	-	-	hypothetical protein	-	-
AFLA_087800	1.2666	-	1.24993	-	-	-	hypothetical protein	-	-
AFLA_002160	1.35984	-	1.24957	-	-	-	extracellular salicylate hydroxylase/monooxygenase, putative	monooxygenase activity;cellular process;intracellular ribonucleoprotein complex;oxidation-reduction process	FAD-binding domain;FAD/NAD(P)-binding domain
AFLA_103690	1.47768	-	1.24914	-	-	-	hypothetical protein	-	-
AFLA_116050	1.23788	1.30018	1.24864	1.74217	-	-	hypothetical protein	oxidation-reduction process;FMN binding;riboflavin reductase (NADPH) activity	FMN-binding split barrel;Flavin reductase like domain
AFLA_083420	1.52974	-	1.2485	-	-	-	non-hemolytic phospholipase C precursor, putative	hydrolase activity, acting on ester bonds	Phosphoesterase
AFLA_076740	1.27077	1.80403	1.2485	1.83137	-	-	hypothetical protein	organic substance metabolic process;establishment or maintenance of cell polarity;hyphal growth;catalytic activity	TORC2 component Bit61/PRR5
AFLA_067880	1.69815	-	1.24832	-	-	-	MFS transporter, putative	transmembrane transport;integral component of membrane;metal ion binding;regulation of transcription, DNA-templated	Major facilitator superfamily domain;Major facilitator superfamily
AFLA_128750	1.13914	-	1.24776	-	-	-	assimilatory sulfite reductase	oxidation-reduction process;NADPH-hemoprotein reductase activity;sulfite reductase (NADPH) activity;cellular macromolecule metabolic process;sulfur compound metabolic process;nucleic acid metabolic process;sulfite reductase (ferredoxin) activity;oxidoreductase activity, acting on the aldehyde or oxo group of donors;exonuclease activity;obsolete electron transport	Ferredoxin reductase-type FAD-binding domain;Riboflavin synthase-like beta-barrel;Pyruvate/ketoisovalerate oxidoreductase, catalytic domain;Pyruvate-flavodoxin oxidoreductase, central domain;FAD-binding, type 1;Transketolase C-terminal/Pyruvate-ferredoxin oxidoreductase domain II;Flavoprotein pyridine nucleotide cytochrome reductase;Thiamin diphosphate-binding fold;Oxidoreductase FAD/NAD(P)-bindi…
AFLA_103130	-	-	1.24361	-	-	-	hypothetical protein	protein binding	EGF-like, conserved site;EGF-like domain
AFLA_129050	1.01393	1.49542	1.24278	1.30949	-	-	hypothetical protein	oxidoreductase activity;oxidation-reduction process;FMN binding	Pyridoxamine 5'-phosphate oxidase-related;FMN-binding split barrel
AFLA_121310	-	-	1.24239	-	-	-	hypothetical protein	-	-
AFLA_133250	1.8106	-	1.24153	-	-	-	hypothetical protein	-	-
AFLA_116000	-	3.60038	1.24136	3.38919	-	-	phytanoyl-CoA dioxygenase family protein	dioxygenase activity	Phytanoyl-CoA dioxygenase
AFLA_018870	1.35421	-	1.24047	-	-	-	hypothetical protein	-	-
AFLA_018070	-	-	1.23996	-	-	-	MFS transporter, putative	transmembrane transport;integral component of membrane	Major facilitator superfamily domain;Major facilitator superfamily
AFLA_007790	1.4264	-	1.23588	-	-	-	MFS transporter of unkown specificity	transmembrane transport;integral component of membrane	Major facilitator superfamily domain;Major facilitator superfamily
AFLA_118780	-	1.76524	1.23415	1.36629	-	-	hypothetical protein	-	-
AFLA_066770	1.54828	1.12069	1.23366	-	-	-	oxidoreductase, FAD-binding, putative	flavin adenine dinucleotide binding;UDP-N-acetylmuramate dehydrogenase activity;oxidation-reduction process;amino sugar metabolic process	CO dehydrogenase flavoprotein-like, FAD-binding, subdomain 2;FAD-binding, type 2;FAD-binding, type 2, subdomain 1;FAD linked oxidase, N-terminal
AFLA_122040	-	-	1.23166	-	-	-	oleate delta-12 desaturase	fatty acid biosynthetic process;oxidoreductase activity;oxidation-reduction process	Fatty acid desaturase domain
AFLA_095120	-	1.18036	1.23155	1.02874	-	-	efflux pump antibiotic resistance protein, putative	transmembrane transport;integral component of membrane	Major facilitator superfamily domain;Major facilitator superfamily
AFLA_038410	1.14726	-	1.23067	-	-	-	hypothetical protein	-	-
AFLA_079540	1.39811	1.7065	1.23061	1.71412	-	-	hypothetical protein	-	-
AFLA_117950	-	-	1.2301	-	-	-	ABC multidrug transporter, putative	transport;integral component of membrane;cellular response to drug;ATPase activity, coupled to transmembrane movement of substances;obsolete ATP catabolic process;ATP binding	ABC transporter, conserved site;P-loop containing nucleoside triphosphate hydrolase;ABC-transporter extracellular N-terminal domain;CDR ABC transporter;AAA+ ATPase domain;ABC-2 type transporter;ABC transporter-like
AFLA_066880	2.28463	-	1.22927	1.07074	-	-	monocarboxylate transporter, putative	transmembrane transport;integral component of membrane	Major facilitator superfamily domain;Major facilitator superfamily
AFLA_099620	1.66424	-	1.22916	-	-	-	hypothetical protein	-	-
AFLA_036420	1.10394	-	1.22866	-	-	-	MFS phospholipid transporter (Git1), putative	integral component of membrane;extracellular region;transmembrane transport;transmembrane transporter activity	Major facilitator superfamily domain;Major facilitator, sugar transporter-like
AFLA_107860	1.27328	3.23196	1.22825	2.82574	-	-	hypothetical protein	-	-
AFLA_038620	1.37838	-	1.22448	-	-	-	branched-chain amino acid aminotransferase, putative	branched-chain-amino-acid transaminase activity;isoleucine catabolic process;leucine catabolic process;valine catabolic process;isoleucine biosynthetic process;leucine biosynthetic process;valine biosynthetic process;pantothenate biosynthetic process	Branched-chain amino acid aminotransferase II;Aminotransferase class IV
AFLA_002340	-	-	1.21999	-	-	-	protein kinase regulator Ste50	regulation of secondary metabolite biosynthetic process;kinase activity;phosphorylation;sporocarp development involved in sexual reproduction;nuclear envelope;signal transduction;hyphal tip;protein binding	Ubiquitin-related domain;Sterile alpha motif/pointed domain;Ras-associating (RA) domain;Sterile alpha motif domain
AFLA_026090	1.12397	-	1.21807	-	-	-	hypothetical protein	-	-
AFLA_016830	1.25478	-	1.21717	-	-	-	tubulin subunit TubB	microtubule-based process;GTP binding;obsolete GTP catabolic process;ascospore formation;cytoplasm;microtubule;protein polymerization;sulfur compound metabolic process;meiotic nuclear division;3'(2'),5'-bisphosphate nucleotidase activity;GTPase activity;structural constituent of cytoskeleton;phosphatidylinositol phosphorylation	Tubulin/FtsZ, GTPase domain;Tubulin/FtsZ, C-terminal;Tubulin/FtsZ, 2-layer sandwich domain;Tubulin;Alpha tubulin;Tubulin, conserved site
AFLA_027320	1.28424	-	1.21701	-	-	-	hypothetical protein	-	-
AFLA_119080	1.21218	2.03841	1.21679	1.97959	-	-	hypothetical protein	-	-
AFLA_127910	1.25582	-	1.21673	-	-	-	alpha-1,2-mannosyltransferase (Alg11), putative	transferase activity, transferring glycosyl groups;biosynthetic process;ligase activity	Glycosyl transferase, family 1;ALG11 mannosyltransferase, N-terminal
AFLA_045660	1.49346	-	1.2165	-	-	-	multicopper oxidase/laccase, putative	pigment metabolic process involved in developmental pigmentation;copper ion binding;hydroquinone;melanin biosynthetic process;conidium formation;oxidation-reduction process	Multicopper oxidase, type 2;Multicopper oxidase, type 3;Multicopper oxidase, type 1;Cupredoxin;Multicopper oxidase, copper-binding site
AFLA_007800	1.21652	-	1.21582	-	-	-	hypothetical protein	-	Histidine phosphatase superfamily;Histidine phosphatase superfamily, clade-1
AFLA_138030	1.1063	-	1.21392	-	-	-	sulfur metabolite repression control protein SconB, putative	cleistothecium development;SAGA complex;nucleosome positioning;cellular response to light stimulus;regulation of transcription, DNA-templated;protein ubiquitination;positive regulation of sexual sporulation resulting in formation of a cellular spore;positive regulation of sterigmatocystin biosynthetic process;protein binding	WD40-repeat-containing domain;WD40 repeat;WD40/YVTN repeat-like-containing domain;F-box domain;G-protein beta WD-40 repeat;WD40 repeat, conserved site
AFLA_095630	1.6362	1.16383	1.21214	1.10535	-	-	FAD dependent oxidoreductase superfamily	small-subunit processome;D-amino-acid oxidase activity;oxidation-reduction process;obsolete electron transport;arginine metabolic process;glycine metabolic process;proline metabolic process;L-serine metabolic process;threonine metabolic process;ornithine metabolic process	D-amino-acid oxidase;NAD(P)-binding domain;D-amino acid oxidase, conserved site;FAD dependent oxidoreductase
AFLA_105710	1.47332	-	1.21178	-	-	-	hypothetical protein	-	-
AFLA_047210	1.39871	-	1.21147	-	-	-	cyclin-dependent protein kinase complex component, putative	kinase activity;regulation of cyclin-dependent protein serine/threonine kinase activity;protein kinase binding	Cyclin PHO80-like;Cyclin-like
AFLA_042490	1.08324	-	1.21105	-	-	-	DUF521 domain protein	phosphorylation;transferase activity, transferring phosphorus-containing groups	PEP-utilising enzyme, mobile domain;Aconitase/3-isopropylmalate dehydratase, swivel;Aconitase X swivel domain, putative;Aconitase X, putative;Aconitase/3-isopropylmalate dehydratase large subunit, alpha/beta/alpha, subdomain 1/3;Aconitase X catalytic domain, putative
AFLA_043130	1.21093	-	1.21035	-	-	-	fatty acid desaturase, putative	fatty acid biosynthetic process;iron ion binding;heme binding;linoleoyl-CoA desaturase activity;oxidation-reduction process	Fatty acid desaturase;Fatty acid desaturase domain;Cytochrome b5-like heme/steroid binding domain
AFLA_065180	1.66599	-	1.20836	-	-	-	thioredoxin, putative	glycerol ether metabolic process;intracellular;cell redox homeostasis;cytidine deaminase activity;cellular response to oxidative stress;cytidine deamination;IgE binding;extracellular region;protein disulfide oxidoreductase activity;pyrimidine nucleobase metabolic process;immunoglobulin complex;obsolete electron transport	Thioredoxin, conserved site;Thioredoxin;Thioredoxin domain;Thioredoxin-like fold
AFLA_083170	1.23306	-	1.20537	-	-	-	potassium transporter, putative	cation transmembrane transporter activity;cation transport;transmembrane transport	Cation transporter
AFLA_026250	-	-	1.20449	-	-	-	homeobox transcription factor (RfeB), putative	regulation of transcription, DNA-templated;transcription factor activity, sequence-specific DNA binding;sequence-specific DNA binding;nucleus;transcription factor complex	Homeobox domain-like;Homeobox, conserved site;Homeobox domain
AFLA_097650	1.65554	-	1.20339	-	-	-	hypothetical protein	-	NTF2-like domain
AFLA_134730	-	-	1.20274	-	-	-	transcriptional corepressor Cyc8, putative	cellular response to drug;protein binding	Tetratricopeptide repeat;Tetratricopeptide-like helical domain;Tetratricopeptide repeat-containing domain
AFLA_105930	1.64109	-	1.20098	-	-	-	hypothetical protein	-	Inosine/uridine-preferring nucleoside hydrolase domain;Inosine/uridine-preferring nucleoside hydrolase
AFLA_004970	-	-	1.20093	-	-	-	fatty acid elongase (Gns1), putative	fatty acid elongation, unsaturated fatty acid;sphingolipid biosynthetic process;vesicle-mediated transport;integral component of membrane;fatty acid elongase activity;fatty acid elongase complex;acyl-carrier-protein biosynthetic process	ELO family;ELO family, conserved site
AFLA_013680	1.46829	2.76742	1.19977	3.69126	-	-	phosphatidylglycerol specific phospholipase C, putative	hydrolase activity, acting on ester bonds	Phosphoesterase
AFLA_005520	1.19485	-	1.19969	-	-	-	C6 transcription factor, putative	RNA polymerase II transcription factor activity, sequence-specific DNA binding;regulation of transcription from RNA polymerase II promoter;nucleus;zinc ion binding	Fungal transcription factor;Zn(2)-C6 fungal-type DNA-binding domain
AFLA_001300	1.72441	-	1.19678	-	-	-	oligopeptide transporter, putative	membrane;transport;transporter activity	Proton-dependent oligopeptide transporter family;Major facilitator superfamily domain
AFLA_079860	1.04712	-	1.1967	-	-	-	lipase/serine esterase, putative	hydrolase activity	Domain of unknown function DUF676, lipase-like;Alpha/Beta hydrolase fold
AFLA_049710	-	-	1.19589	-	-	-	MFS transporter, putative	transmembrane transport;integral component of membrane	Major facilitator superfamily domain;Major facilitator superfamily
AFLA_043710	1.58862	-	1.19546	-	-	-	C6 finger domain protein, putative	RNA polymerase II transcription factor activity, sequence-specific DNA binding;regulation of transcription from RNA polymerase II promoter;nucleus;zinc ion binding	Fungal transcription factor;Zn(2)-C6 fungal-type DNA-binding domain
AFLA_083260	1.43052	-	1.19483	-	-	-	hypothetical protein	-	-
AFLA_009270	1.36289	-	1.19375	-	-	-	hypothetical protein	-	-
AFLA_129900	1.29297	1.02375	1.19267	-	-	-	siderochrome-iron transporter MirC	cellular response to iron ion starvation;iron ion homeostasis;transmembrane transport;ion transport;integral component of membrane	Major facilitator superfamily domain;Major facilitator superfamily
AFLA_086350	1.34878	1.1336	1.19254	-	-	-	hypothetical protein	-	S-adenosyl-L-methionine-dependent methyltransferase
AFLA_050040	1.28009	-	1.19158	-	-	-	DnaJ domain protein	-	DnaJ domain, conserved site;DnaJ domain
AFLA_131640	1.21261	-	1.19131	-	-	-	HLH transcription factor (Hpa3), putative	protein dimerization activity	Myc-type, basic helix-loop-helix (bHLH) domain
AFLA_058540	1.43067	-	1.191	-	-	-	hypothetical protein	-	-
AFLA_056320	1.50201	-	1.18957	-	-	-	HhH-GPD family base excision DNA repair protein	base-excision repair;DNA-(apurinic or apyrimidinic site) lyase activity;DNA binding;single-organism biosynthetic process;transferase activity;carbohydrate derivative metabolic process;nucleobase-containing small molecule metabolic process;purine-containing compound biosynthetic process	HhH-GPD domain;DNA glycosylase;Helix-turn-helix, base-excision DNA repair, C-terminal
AFLA_041960	1.29842	-	1.18873	-	-	-	cation diffusion facilitator 1	integral component of membrane;metabolic process;catalytic activity;cation transmembrane transporter activity;cation transport;transmembrane transport	Cation efflux protein, cytoplasmic domain;Cation efflux protein
AFLA_043100	1.34782	-	1.1875	-	-	-	GrpB domain protein	-	GrpB/Dephospho-CoA kinase
AFLA_036090	1.21505	2.44655	1.18479	2.50519	-	-	homogentisate 1,2-dioxygenase (HmgA), putative	oxidation-reduction process;pre-autophagosomal structure membrane;metal ion binding;L-phenylalanine catabolic process;homogentisate 1,2-dioxygenase activity;tyrosine catabolic process;autophagy;protein transport;aromatic amino acid family biosynthetic process;styrene catabolic process	Homogentisate 1,2-dioxygenase;RmlC-like jelly roll fold;RmlC-like cupin domain
AFLA_007040	1.49056	-	1.18374	-	-	-	homocysteine synthase CysD	'de novo' L-methionine biosynthetic process;cysteine biosynthetic process via cystathionine;transsulfuration;cystathionine beta-lyase activity;pyridoxal phosphate binding;cysteine synthase activity;cystathionine gamma-lyase activity;O-acetylhomoserine aminocarboxypropyltransferase activity;cysteine biosynthetic process from serine;cysteine synthase complex	Pyridoxal phosphate-dependent transferase, subdomain 2;Pyridoxal phosphate-dependent transferase, major region, subdomain 1;Cys/Met metabolism, pyridoxal phosphate-dependent enzyme;Pyridoxal phosphate-dependent transferase;O-acetylhomoserine/O-acetylserine sulfhydrylase
AFLA_063670	-	1.33874	1.18371	-	-	-	hypothetical protein	-	Heterokaryon incompatibility
AFLA_102170	1.13523	-	1.18347	-	-	-	ankyrin repeat-containing protein, putative	protein binding	Ankyrin repeat-containing domain;F-box domain;Ankyrin repeat
AFLA_092160	-	-	1.18194	-	-	-	two-component osmosensing histidine kinase (Bos1), putative	phosphorelay signal transduction system;phosphorelay response regulator activity;integral component of membrane;intracellular signal transduction;oxidation-reduction process;cellular response to cation stress;regulation of transcription, DNA-templated;oxidoreductase activity;signal transduction by protein phosphorylation;ATP binding;cellular response to farnesol;cellular hyperosmotic response;pho…	Signal transduction response regulator, receiver domain;Histidine kinase-like ATPase, C-terminal domain;CheY-like superfamily;Histidine kinase domain;HAMP domain;Signal transduction histidine kinase, dimerisation/phosphoacceptor domain;Signal transduction histidine kinase-related protein, C-terminal
AFLA_058130	1.0065	-	1.18164	-	-	-	LIM domain protein	zinc ion binding;signal transducer activity;signal transduction	Zinc finger, LIM-type
AFLA_076920	1.26626	-	1.18113	-	-	-	C2H2 finger domain protein, putative	DNA binding;transcription, DNA-templated;nucleus;zinc ion binding	Zinc finger C2H2-type;Transcription factor domain, fungi
AFLA_058110	1.87599	-	1.17866	-	-	-	Cupin domain protein	-	RmlC-like jelly roll fold;RmlC-like cupin domain
AFLA_014020	1.07942	2.76873	1.17799	2.55941	-	-	hypothetical protein	-	-
AFLA_112820	1.14198	1.35105	1.17569	1.2033	-	-	toxin biosynthesis ketoreductase, putative	oxidation-reduction process;oxidoreductase activity	Short-chain dehydrogenase/reductase SDR;NAD(P)-binding domain
AFLA_104740	1.49697	1.00708	1.17533	-	-	-	2-hydroxyhepta-2,4-diene-1,7-dioate isomerase, putative	isomerase activity;fumarylacetoacetase activity;tyrosine metabolic process;styrene catabolic process	Fumarylacetoacetase, N-terminal;Fumarylacetoacetase, C-terminal-related;Fumarylacetoacetase
AFLA_033920	1.1267	-	1.17531	-	-	-	cell division control protein Cdc4, putative	cell division;protein binding	WD40-repeat-containing domain;WD40 repeat;WD40/YVTN repeat-like-containing domain;F-box domain;G-protein beta WD-40 repeat;WD40 repeat, conserved site
AFLA_076590	1.56057	-	1.17447	-	-	-	glutamine-serine rich protein MS8, putative	-	-
AFLA_099460	-	-	1.17444	-	-	-	transcription factor RfeG, putative	-	-
AFLA_100200	1.50632	-	1.17241	-	-	-	hypothetical protein	cell part;vesicle-mediated transport;membrane;protein binding	Syntaxin, N-terminal domain;SNARE;Target SNARE coiled-coil homology domain
AFLA_069700	1.14258	-	1.17239	-	-	-	C2H2 transcription factor, putative	positive regulation of transcription, DNA-templated;nucleic acid binding;cellular zinc ion homeostasis;metal ion binding	Zinc finger C2H2-type
AFLA_068300	1.63691	-	1.17151	-	-	-	1,3-beta-glucanosyltransferase Bgt1	1,3-beta-glucanosyltransferase activity;glucan endo-1,3-beta-D-glucosidase activity;fungal-type cell wall;transferase activity, transferring glycosyl groups;starch metabolic process;sucrose metabolic process	Glycoside hydrolase family 17;Glycoside hydrolase superfamily
AFLA_033930	1.2184	1.16192	1.17091	1.30252	-	-	GTP binding protein (EngB), putative	GTP binding;barrier septum assembly	Small GTP-binding protein domain;GTP binding domain;EngB-type guanine nucleotide-binding (G) domain;GTP-binding protein, ribosome biogenesis, YsxC;P-loop containing nucleoside triphosphate hydrolase
AFLA_033540	-	-	1.16834	-	-	-	arrestin (or S-antigen), N-terminal domain protein	-	Bul1, C-terminal
AFLA_046930	1.12097	-	1.16739	1.09086	-	-	hypothetical protein	-	-
AFLA_054970	1.17067	-	1.16673	-	-	-	C6 transcription factor, putative	zinc ion binding;regulation of transcription, DNA-templated;DNA binding;nucleus	Transcription factor domain, fungi
AFLA_092260	1.34471	-	1.16652	-	-	-	methionine aminopeptidase, type II, putative	cytoplasm;metal ion binding;metalloaminopeptidase activity;protein initiator methionine removal involved in protein maturation;proteolysis	Peptidase M24, methionine aminopeptidase;Peptidase M24;Winged helix-turn-helix DNA-binding domain;Peptidase M24A, methionine aminopeptidase, subfamily 2, binding site;Peptidase M24A, methionine aminopeptidase, subfamily 2
AFLA_124820	2.03026	1.35983	1.16638	1.44224	-	-	hypothetical protein	oxidation-reduction process;oxidoreductase activity	FAD/NAD(P)-binding domain;Pyridine nucleotide-disulphide oxidoreductase, class-II
AFLA_022110	1.30172	-	1.16536	-	-	-	export control protein CHS7-like, putative	-	Chitin synthase III catalytic subunit
AFLA_127810	1.19888	-	1.16455	-	-	-	CBS and PB1 domain protein	adenyl nucleotide binding;IMP dehydrogenase activity;purine nucleobase metabolic process;mitochondrial inner membrane peptidase complex;protein binding	PB1 domain;CBS domain
AFLA_110550	1.12453	-	1.16414	-	-	-	nucleolar GTPase, putative	nucleolus;preribosome, large subunit precursor;nucleoplasm;GTP binding;ribosomal large subunit export from nucleus	P-loop containing nucleoside triphosphate hydrolase;Circularly permuted (CP)-type guanine nucleotide-binding (G) domain;GTP-binding protein, orthogonal bundle domain;GTP binding domain;Nucleolar GTP-binding protein 2, N-terminal domain;Nucleolar GTP-binding protein 2
AFLA_125140	1.25202	-	1.16405	-	-	-	C6 transcription factor, putative	regulation of transcription from RNA polymerase II promoter;zinc ion binding;RNA polymerase II transcription factor activity, sequence-specific DNA binding;nucleus	Zn(2)-C6 fungal-type DNA-binding domain
AFLA_102310	1.34382	1.12355	1.16279	1.03115	-	-	hypothetical protein	-	-
AFLA_109030	1.1105	-	1.161	-	-	-	C6 transcription factor, putative	regulation of transcription from RNA polymerase II promoter;zinc ion binding;RNA polymerase II transcription factor activity, sequence-specific DNA binding;DNA binding;nucleus	Zn(2)-C6 fungal-type DNA-binding domain;Transcription factor domain, fungi
AFLA_082210	-	-	1.15832	-	-	-	hypothetical protein	-	-
AFLA_037160	1.41932	-	1.15813	-	-	-	thiazole biosynthesis enzyme Sti35	thiamine biosynthetic process;metal ion binding;response to stress;thiazole biosynthetic process;nucleus;cytosol	Thiazole biosynthetic enzyme Thi4 family;Thiamine thiazole synthase;FAD/NAD(P)-binding domain
AFLA_093180	-	-	1.15744	-	-	-	PH domain protein	phospholipid binding	Pleckstrin homology domain;PH domain-like
AFLA_101880	1.20627	-	1.15709	-	-	-	hypothetical protein	-	Major facilitator superfamily domain
AFLA_094620	1.10227	-	1.15699	-	-	-	hypothetical protein	-	-
AFLA_127320	1.61894	-	1.1565	-	-	-	riboflavin synthase, alpha subunit	riboflavin synthase activity;riboflavin biosynthetic process;oxidoreductase activity;oxidation-reduction process;riboflavin synthase complex	Riboflavin synthase-like beta-barrel;Lumazine-binding domain;Lumazine-binding protein;ATP synthase subunit alpha-like domain
AFLA_136850	1.21956	1.24687	1.1564	1.06569	-	-	endonuclease/exonuclease/phosphatase family protein	endonuclease activity;exonuclease activity	Endonuclease/exonuclease/phosphatase
AFLA_059510	1.13089	2.22131	1.15627	1.48167	-	-	fungal specific transcription factor, putative	regulation of transcription from RNA polymerase II promoter;zinc ion binding;RNA polymerase II transcription factor activity, sequence-specific DNA binding;DNA binding;nucleus	Zn(2)-C6 fungal-type DNA-binding domain;Transcription factor domain, fungi
AFLA_122730	1.39533	-	1.15558	-	-	-	hypothetical protein	single-organism cellular process;single-organism metabolic process;nucleobase-containing compound metabolic process;catalytic activity	-
AFLA_118370	1.72518	-	1.15507	-	-	-	hypothetical protein	-	-
AFLA_085750	-	-	1.15409	-	-	-	C6 transcription factor, putative	regulation of transcription from RNA polymerase II promoter;zinc ion binding;RNA polymerase II transcription factor activity, sequence-specific DNA binding;nucleus	Zn(2)-C6 fungal-type DNA-binding domain
AFLA_060260	1.96894	-	1.15396	1.61529	-	-	heat shock protein Hsp30/Hsp42, putative	cellular response to heat;cellular response to farnesol;intracellular	Small heat shock protein HSP20;HSP20-like chaperone;Alpha crystallin/Hsp20 domain
AFLA_029180	1.21446	-	1.15391	-	-	-	PP-loop ATPase superfamily protein, putative	tRNA wobble position uridine thiolation;cytosol;protein urmylation;tRNA binding	tRNA(Ile)-lysidine/2-thiocytidine synthase, N-terminal;Cytoplasmic tRNA 2-thiolation protein 1, C-terminal;Rossmann-like alpha/beta/alpha sandwich fold;Cytoplasmic tRNA 2-thiolation protein 1
AFLA_005110	1.02208	1.36649	1.1533	1.37141	-	-	hypothetical protein	-	-
AFLA_064830	1.26412	-	1.15326	-	-	-	transmembrane protein 14, putative	integral component of membrane;mitochondrion	TMEM14 family
AFLA_043410	-	-	1.15291	-	-	-	MYB DNA-binding domain protein	nucleus;DNA binding;chromatin binding;chromatin	SANT/Myb domain;Homeobox domain-like;Myb-like domain;Myb domain
AFLA_062100	1.82383	-	1.15271	-	-	-	HAD superfamily hydrolase, putative	hydrolase activity;intracellular;metabolic process;isomerase activity	HAD hydrolase, subfamily IA;HAD-like domain
AFLA_045100	1.01644	-	1.15055	-	-	-	hypothetical protein	-	-
AFLA_075360	-	1.3425	1.15029	1.17028	-	-	hypothetical protein	RNA metabolic process;integral component of membrane;methyltransferase activity	YhhN-like
AFLA_034040	1.53022	1.02983	1.14945	-	-	-	metallo-beta-lactamase domain protein, putative	hydrolase activity	Metallo-beta-lactamase
AFLA_106560	1.30591	-	1.14941	-	-	-	zinc finger protein ZPR1	cytoplasm;nucleus;zinc ion binding;regulation of mitotic cell cycle;cellular response to starvation	Zinc finger, ZPR1-type
AFLA_000940	-	1.47367	1.14938	1.50778	-	-	acetylornithine deacetylase, putative	signal transducer activity;metal ion binding;proteolysis;metallopeptidase activity;phosphorylation;kinase activity;signal transduction;extracellular region	Peptidase M20;ArgE/DapE/ACY1/CPG2/YscS, conserved site;Peptidase M20, dimerisation domain
AFLA_117740	1.08738	-	1.14844	-	-	-	hypothetical protein	-	-
AFLA_098170	1.13063	-	1.14834	-	-	-	hypothetical protein	-	-
AFLA_110780	1.49964	-	1.14805	-	-	-	ankyrin repeat protein	protein binding	Ankyrin repeat-containing domain;Ankyrin repeat
AFLA_126020	1.44439	-	1.14798	-	-	-	hypothetical protein	-	Methyltransferase type 11;S-adenosyl-L-methionine-dependent methyltransferase
AFLA_135950	1.02855	-	1.14784	-	-	-	Nudix/MutT family protein	metabolic process;hydrolase activity	NUDIX hydrolase domain;NUDIX hydrolase, conserved site;NUDIX hydrolase domain-like
AFLA_071460	1.69233	-	1.14718	-	-	-	hypothetical protein	gamma-glutamylcyclotransferase activity;glutathione biosynthetic process	Gamma-glutamylcyclotransferase;Gamma-glutamyl cyclotransferase-like
AFLA_081320	-	-	1.14712	-	-	-	hypothetical protein	-	-
AFLA_118350	-	2.04117	1.1454	2.37361	-	-	glutamate decarboxylase, putative	pyridoxal phosphate binding;carboxy-lyase activity;cellular amino acid metabolic process	Aromatic-L-amino-acid decarboxylase;Pyridoxal phosphate-dependent decarboxylase;Pyridoxal phosphate-dependent transferase, subdomain 2;Pyridoxal-phosphate binding site;Pyridoxal phosphate-dependent transferase;Pyridoxal phosphate-dependent transferase, major region, subdomain 1
AFLA_073400	-	-	1.14175	-	-	-	topoisomerase family protein TRF4, putative	nucleotidyltransferase activity;deadenylation-independent decapping of nuclear-transcribed mRNA;mRNA 3'-end processing;isomerase activity	PAP/25A-associated;Polymerase, nucleotidyl transferase domain
AFLA_106170	1.11476	-	1.14168	-	-	-	MFS amine transporter, putative	integral component of membrane;transmembrane transport	Major facilitator superfamily domain;Major facilitator superfamily
AFLA_121750	1.49209	1.70937	1.14159	1.63049	-	-	hypothetical protein	cellular metabolic process;catalytic activity;coenzyme binding	NAD(P)-binding domain
AFLA_131540	1.17592	-	1.14038	-	-	-	hypothetical protein	-	-
AFLA_105760	-	-	1.14009	-	-	-	N,N-dimethylglycine oxidase, putative	cytoplasm;glycine catabolic process;oxidoreductase activity;aminomethyltransferase activity;oxidation-reduction process;L-serine metabolic process;threonine metabolic process;protein binding	FAD/NAD(P)-binding domain;FAD dependent oxidoreductase, central domain;FAD dependent oxidoreductase;Glycine cleavage T-protein-like, N-terminal;Glycine cleavage T-protein, C-terminal barrel domain;Glycine cleavage T-protein/YgfZ, C-terminal domain
AFLA_001690	1.25	-	1.13748	-	-	-	hypothetical protein	transferase activity, transferring glycosyl groups;membrane	Fringe-like
AFLA_111040	1.61534	-	1.13367	-	-	-	phytase	acid phosphatase activity;4-phytase activity;myo-inositol hexakisphosphate dephosphorylation;extracellular region;3-phytase activity;riboflavin metabolic process;hexachlorocyclohexane metabolic process	Histidine phosphatase superfamily;Histidine acid phosphatase, eukaryotic;Histidine phosphatase superfamily, clade-2;Histidine acid phosphatase active site
AFLA_116210	1.45415	-	1.13317	-	-	-	O-methyltransferase, putative	methylation;polyketide biosynthetic process;O-methyltransferase activity	O-methyltransferase, family 2;Winged helix-turn-helix DNA-binding domain;S-adenosyl-L-methionine-dependent methyltransferase;O-methyltransferase COMT-type
AFLA_050280	-	-	1.13222	-	-	-	sulfate transporter family protein	integral component of membrane;sulfate transport;secondary active sulfate transmembrane transporter activity;transmembrane transport	STAS domain;SLC26A/SulP transporter;RmlC-like jelly roll fold;Cyclic nucleotide-binding-like;Cyclic nucleotide-binding domain;SLC26A/SulP transporter domain
AFLA_112360	-	-	1.12983	-	-	-	hypothetical protein	-	-
AFLA_136710	1.31394	-	1.12966	-	-	-	hypothetical protein	transferase activity	Domain of unknown function DUF1989
AFLA_046560	1.56489	-	1.12961	-	-	-	acetyltransferase, CysE/LacA/LpxA/NodL family	acetyltransferase activity;acyl-carrier-protein biosynthetic process	Maltose/galactoside acetyltransferase;Hexapeptide transferase, conserved site;Hexapeptide repeat;Trimeric LpxA-like
AFLA_076820	1.88272	4.17983	1.12902	3.34992	-	-	glucose oxidase, putative	flavin adenine dinucleotide binding;choline dehydrogenase activity;oxidation-reduction process;alcohol metabolic process;glycine metabolic process;L-serine metabolic process;threonine metabolic process	Glucose-methanol-choline oxidoreductase, N-terminal;FAD/NAD(P)-binding domain;Glucose-methanol-choline oxidoreductase;Glucose-methanol-choline oxidoreductase, C-terminal
AFLA_106720	-	-	1.1288	-	-	-	ceramide synthase membrane component (LAG1), putative	glycosphingolipid metabolic process;replicative cell aging;ceramide biosynthetic process;sphingosine N-acyltransferase activity;integral component of membrane;endoplasmic reticulum;acyl-carrier-protein biosynthetic process	Ceramide synthase component Lag1/Lac1;TRAM/LAG1/CLN8 homology domain;TRAM1-like protein
AFLA_044820	1.24067	-	1.12828	-	-	-	glucose-6-phosphate isomerase	cytoplasm;gluconeogenesis;establishment or maintenance of cell polarity;hyphal growth;glucose-6-phosphate isomerase activity;anisotropic cell growth;glycolytic process;membrane;conidium formation;starch metabolic process;sucrose metabolic process;pentose-phosphate shunt	Phosphoglucose isomerase, conserved site;Phosphoglucose isomerase, C-terminal;Phosphoglucose isomerase (PGI)
AFLA_053520	1.66728	-	1.12614	-	-	-	O-methyltransferase, putative	O-methyltransferase activity;methylation	O-methyltransferase, family 2;Winged helix-turn-helix DNA-binding domain;S-adenosyl-L-methionine-dependent methyltransferase;O-methyltransferase COMT-type
AFLA_011770	-	-	1.12448	-	-	-	hypothetical protein	-	-
AFLA_061530	1.08653	-	1.12256	-	-	-	DUF914 domain membrane protein	integral component of membrane;transferase activity;transport	Solute carrier family 35 member SLC35F1/F2/F6
AFLA_021130	-	-	1.12232	-	-	-	lupus la ribonucleoprotein, putative	viral nucleocapsid;intracellular ribonucleoprotein complex	Winged helix-turn-helix DNA-binding domain;La-type HTH domain
AFLA_134010	1.4515	-	1.11717	-	-	-	hypothetical protein	-	-
AFLA_066860	-	-	1.11663	-	-	-	hypothetical protein	zinc ion binding;DNA binding;nucleus;transcription, DNA-templated	Transcription factor domain, fungi
AFLA_106350	-	-	1.11526	-	-	-	ATP citrate lyase subunit (Acl), putatibe	cellular response to farnesol;ATP citrate synthase activity;ATP binding;succinate-CoA ligase (ADP-forming) activity;lyase activity;reductive tricarboxylic acid cycle;succinate-CoA ligase complex	ATP-citrate synthase, citrate-binding domain;Succinyl-CoA synthetase-like;ATP-grasp fold, succinyl-CoA synthetase-type
AFLA_068500	1.31236	-	1.11378	-	-	-	ubiquitin domain protein, putative	protein binding	Ubiquitin-related domain;Ubiquitin domain;Ubiquitin-binding domain
AFLA_115460	1.2097	-	1.10842	-	-	-	hypothetical protein	-	-
AFLA_024380	-	1.51449	1.10822	1.52065	-	-	fatty-acid amide hydrolase, putative	hydrolase activity;carbon-nitrogen ligase activity, with glutamine as amido-N-donor	Amidase signature domain;Amidase, conserved site;Amidase
AFLA_002620	2.03045	3.00987	1.10778	2.8944	-	-	endonuclease/exonuclease/phosphatase family protein	extracellular region;endonuclease activity;exonuclease activity	Endonuclease/exonuclease/phosphatase
AFLA_004570	1.29793	1.64284	1.10743	1.6941	-	-	hypothetical protein	-	Domain of unknown function DUF2236
AFLA_038650	1.20588	-	1.10716	-	-	-	aspartic-type endopeptidase, putative	proteolysis;aspartic-type endopeptidase activity	Aspartic peptidase, active site;Aspartic peptidase A1 family;Peptidase family A1 domain;Aspartic peptidase domain
AFLA_056000	1.28497	-	1.10558	-	-	-	pyridine nucleotide-disulphide oxidoreductase family protein	protein binding	WD40-repeat-containing domain;Ribonucleotide reductase, transcriptional regulator Crt10;WD40/YVTN repeat-like-containing domain
AFLA_135210	-	-	1.10463	-	-	-	hypothetical protein	-	-
AFLA_089700	-	2.47022	1.10272	2.53771	-	-	hypothetical protein	-	Protein of unknown function DUF3632
AFLA_008620	2.08266	-	1.10218	-	-	-	ankyrin repeat-containing protein, putative	proline racemase activity;arginine metabolic process;proline metabolic process;protein binding	Ankyrin repeat-containing domain;Proline racemase family;Ankyrin repeat
AFLA_123860	1.59953	-	1.10181	-	-	-	cytochrome P450, putative	heme binding;oxidoreductase activity, acting on paired donors, with incorporation or reduction of molecular oxygen;monooxygenase activity;iron ion binding;oxidation-reduction process	Cytochrome P450, conserved site;Cytochrome P450, E-class, group IV;Cytochrome P450
AFLA_009490	1.10285	-	1.10051	-	-	-	C6 transcription factor, putative	zinc ion binding;regulation of transcription, DNA-templated;DNA binding;nucleus	Transcription factor domain, fungi
AFLA_109240	1.31678	-	1.10018	-	-	-	amino acid permease, putative	integral component of membrane;amino acid transmembrane transporter activity;amino acid transmembrane transport	Amino acid/polyamine transporter I;Amino acid permease/ SLC12A domain;Amino acid permease, conserved site
AFLA_024720	-	2.44175	1.10008	2.14429	-	-	MFS transporter, putative	transmembrane transport;integral component of membrane	Major facilitator superfamily domain;Major facilitator superfamily
AFLA_089260	1.04687	-	1.09911	-	-	-	rRNA processing protein Bystin, putative	-	Bystin
AFLA_067780	1.0374	-	1.09907	-	-	-	serine palmitoyltransferase 2, putative	SPOTS complex;glycosphingolipid metabolic process;pyridoxal phosphate binding;sphingolipid biosynthetic process;serine C-palmitoyltransferase activity;acyl-carrier-protein biosynthetic process	Pyridoxal phosphate-dependent transferase, major region, subdomain 1;Pyridoxal phosphate-dependent transferase, subdomain 2;Pyridoxal phosphate-dependent transferase;Aminotransferase, class I/classII
AFLA_109130	1.20404	-	1.09726	-	-	-	hypothetical protein	-	-
AFLA_094460	1.12706	-	1.09707	-	-	-	C6 transcription factor, putative	regulation of transcription from RNA polymerase II promoter;zinc ion binding;RNA polymerase II transcription factor activity, sequence-specific DNA binding;oxidoreductase activity;nucleus	Zn(2)-C6 fungal-type DNA-binding domain
AFLA_043620	1.29476	-	1.09646	-	-	-	MFS alpha-glucoside transporter, putative	integral component of membrane;substrate-specific transmembrane transporter activity;transmembrane transport;carbohydrate transport	Sugar/inositol transporter;Major facilitator superfamily domain;Sugar transporter, conserved site;Major facilitator, sugar transporter-like
AFLA_097450	1.24036	-	1.09627	-	-	-	hypothetical protein	lipid metabolic process;phosphorylation;protein kinase activity	Fatty acid desaturase domain
AFLA_048300	-	-	1.09602	-	-	-	CorA family metal ion transporter, putative	metal ion transport;membrane;metal ion transmembrane transporter activity;transmembrane transport;protein binding	Frizzled domain;Mg2+ transporter protein, CorA-like/Zinc transport protein ZntB;Stretch-activated cation channel Mid1
AFLA_065950	1.51263	-	1.09522	-	-	-	hypothetical protein	-	Heterokaryon incompatibility
AFLA_082430	1.40236	2.31057	1.09397	2.24855	-	-	hypothetical protein	RNA polymerase II transcription factor activity, sequence-specific DNA binding;regulation of transcription from RNA polymerase II promoter;nucleus;zinc ion binding	Zn(2)-C6 fungal-type DNA-binding domain
AFLA_088110	1.53434	-	1.09196	-	-	-	hypothetical protein	-	HotDog domain
AFLA_057930	-	-	1.09189	-	-	-	MFS transporter, putative	integral component of membrane;transmembrane transport	Major facilitator superfamily domain;Major facilitator superfamily
AFLA_127950	1.40519	-	1.09055	-	-	-	hypothetical protein	-	Uncharacterised protein family, glycosyl hydrolase catalytic domain;Glycoside hydrolase superfamily
AFLA_110910	-	1.18324	1.0901	1.0382	-	-	MFS multidrug transporter, putative	microtubule binding;plasma membrane;transmembrane transport;integral component of membrane;nucleotide binding;transporter activity;tubulin complex	Tetracycline resistance protein TetA/multidrug resistance protein MdtG;Major facilitator superfamily;Major facilitator superfamily domain
AFLA_046150	-	-	1.08998	-	-	-	phospholipid-transporting ATPase, putative	phospholipid translocation;trans-Golgi network;ribosomal small subunit assembly;intracellular protein transport;endocytosis;magnesium ion binding;integral component of membrane;phospholipid-translocating ATPase activity;post-Golgi vesicle-mediated transport;calcium-transporting ATPase activity;deadenylation-dependent decapping of nuclear-transcribed mRNA;ATP binding;aminophospholipid transport;ca…	P-type ATPase;P-type ATPase, phosphorylation site;P-type ATPase, C-terminal;P-type ATPase, cytoplasmic domain N;P-type ATPase, N-terminal;P-type ATPase, subfamily IV;P-type ATPase, A domain;HAD-like domain
AFLA_080700	-	-	1.08953	-	-	-	cell cycle inhibitor Nif1, putative	protein binding	Sel1-like repeat;Tetratricopeptide-like helical domain
AFLA_061810	-	4.23138	1.08839	4.26576	-	-	extracellular cellulase CelA/allergen Asp F7-like, putative	defense response to other organism;spore wall	Expansin/pollen allergen, DPBB domain;RlpA-like protein, double-psi beta-barrel domain;Expansin, cellulose-binding-like domain
AFLA_129110	1.28359	1.44447	1.08576	1.65708	-	-	sensory transduction histidine kinase, putative	phosphorelay signal transduction system;phosphorelay response regulator activity;intracellular signal transduction;regulation of transcription, DNA-templated;phosphorylation;kinase activity;signaling receptor activity	CheY-like superfamily;Signal transduction response regulator, receiver domain
AFLA_111460	-	1.03556	1.08253	-	-	-	MFS transporter, putative	transmembrane transport;integral component of membrane	Major facilitator superfamily domain;Major facilitator superfamily
AFLA_026710	1.28464	-	1.08236	-	-	-	iron-sulfur cluster assembly accessory protein Isa1, putative	hydrolase activity;iron-sulfur cluster assembly;structural molecule activity;iron-sulfur cluster binding	FeS cluster insertion protein;FeS cluster biogenesis;FeS cluster insertion, C-terminal, conserved site
AFLA_082220	-	-	1.08229	-	-	-	short-chain dehydrogenase, putative	-	Short-chain dehydrogenase/reductase SDR;NAD(P)-binding domain
AFLA_060680	-	4.02715	1.08208	3.54317	-	-	dimethylallyl tryptophan synthase, putative	tryptophan dimethylallyltransferase activity;alkaloid metabolic process	Aromatic prenyltransferase, DMATS-type;Aromatic prenyltransferase DMATS-type, fungi
AFLA_054000	1.27445	-	1.08039	-	-	-	hypothetical protein	-	-
AFLA_067620	-	-	1.08022	-	-	-	glutamine amidotransferase, putative	cytoplasm;lipid metabolic process;glutamine metabolic process;omega peptidase activity;transferase activity;glutathione catabolic process;zinc ion binding	Nucleophile aminohydrolases, N-terminal;Putative glutamine amidotransferase type 2;Glutamine amidotransferase type 2 domain
AFLA_082880	1.27914	-	1.08021	-	-	-	hypothetical protein	-	-
AFLA_094680	1.61354	-	1.08018	-	-	-	RING finger domain protein, putative	-	-
AFLA_099430	1.15453	-	1.07901	-	-	-	hypothetical protein	DNA binding	-
AFLA_089510	1.65902	-	1.07803	-	-	-	vacuolar calcium ion transporter, putative	transmembrane transport;integral component of membrane;fungal-type vacuole membrane;cellular calcium ion homeostasis;calcium;calcium ion transport;potassium;regulation of pH;potassium ion transport;proton transport	Calcium/proton exchanger;Vacuolar calcium ion transporter;Sodium/calcium exchanger membrane region;Calcium/proton exchanger CAX
AFLA_068360	1.24405	-	1.07758	-	-	-	GPI anchored protein, putative	-	-
AFLA_026100	-	-	1.07748	-	-	-	homeobox transcription factor, putative	regulation of transcription, DNA-templated;transcription factor activity, sequence-specific DNA binding;sequence-specific DNA binding;cobalamin binding;transport;lysosomal membrane;integral component of membrane;nucleus;transcription factor complex	Homeobox domain-like;Homeobox domain;Homeobox KN domain
AFLA_089550	-	-	1.0762	-	-	-	endoglucanase, putative	-	-
AFLA_028040	1.31287	-	1.07606	-	-	-	phosphatidylinositol synthase, putative	membrane;CDP-diacylglycerol-inositol 3-phosphatidyltransferase activity;phospholipid biosynthetic process;glycerolipid metabolic process	CDP-diacylglycerol-inositol 3-phosphatidyltransferase, eukaryote;CDP-alcohol phosphatidyltransferase
AFLA_078810	1.41879	-	1.07588	-	-	-	oxidoreductin	protein folding;oxidoreductase activity, acting on a sulfur group of donors, disulfide as acceptor;protein disulfide isomerase activity;endoplasmic reticulum;oxidation-reduction process	Endoplasmic reticulum oxidoreductin 1
AFLA_024620	1.29287	-	1.07586	-	-	-	hypothetical protein	-	-
AFLA_110500	1.67788	-	1.07543	-	-	-	phosphatidic acid phosphatase, putative	dephosphorylation;membrane;metal ion binding;phosphatidate phosphatase activity;glycosphingolipid metabolic process;phospholipid catabolic process;glycerolipid metabolic process	Phosphatidic acid phosphatase type 2/haloperoxidase
AFLA_072720	1.30732	-	1.07526	-	-	-	hypothetical protein	-	-
AFLA_020700	-	-	1.07348	-	-	-	hypothetical protein	-	-
AFLA_090250	1.18489	-	1.07326	-	-	-	hypothetical protein	-	Arrestin-like, N-terminal
AFLA_131850	1.45797	-	1.07299	-	-	-	G-protein beta WD-40 repeats containing protein, putative	nuclear migration;carbon catabolite repression of transcription;regulation of microtubule motor activity;nuclear pore;microtubule binding;conidium formation;spindle pole body;sexual sporulation resulting in formation of a cellular spore;tubulin complex	WD40 repeat;WD40-repeat-containing domain;WD40/YVTN repeat-like-containing domain
AFLA_117870	1.25448	-	1.07071	-	-	-	thiosulfate sulfurtransferase, putative	thiosulfate sulfurtransferase activity	Rhodanese-like domain
AFLA_132250	-	-	1.07059	-	-	-	MFS multidrug transporter, putative	transmembrane transport;integral component of membrane	Major facilitator superfamily domain;Major facilitator superfamily
AFLA_081010	-	-	1.07033	-	-	-	indole-diterpene biosynthesis protein PaxU, putative	-	Protein of unknown function DUF829, TMEM53
AFLA_086970	1.5404	-	1.07015	-	-	-	hypothetical protein	-	-
AFLA_020340	1.0667	-	1.06979	-	-	-	sulfate transporter, putative	sulfate transport;protein phosphorylation;ATP binding;integral component of membrane;protein serine/threonine kinase activity;serine family amino acid metabolic process;transmembrane transport;secondary active sulfate transmembrane transporter activity	STAS domain;SLC26A/SulP transporter domain;SLC26A/SulP transporter
AFLA_070340	1.75154	2.4765	1.06947	2.19993	-	-	F-box domain protein	-	Leucine-rich repeat domain, L domain-like
AFLA_045170	1.17586	-	1.06882	-	-	-	alpha/beta hydrolase, putative	metabolic process;cis-stilbene-oxide hydrolase activity	Epoxide hydrolase-like;Alpha/Beta hydrolase fold;Alpha/beta hydrolase fold-1
AFLA_085500	-	-	1.06709	-	-	-	extracellular proline-glycine rich protein	-	-
AFLA_122490	1.16613	-	1.06649	-	-	-	hypothetical protein	binding	Membrane-associated, eicosanoid/glutathione metabolism (MAPEG) protein;Membrane associated eicosanoid/glutathione metabolism-like domain
AFLA_115940	-	1.28881	1.06622	1.22525	-	-	sin3b, putative	regulation of transcription, DNA-templated;nucleus	Paired amphipathic helix
AFLA_020740	-	-	1.06604	-	-	-	ubiquitin conjugating enzyme, putative	acid-amino acid ligase activity	Ubiquitin-conjugating enzyme/RWD-like;Ubiquitin-conjugating enzyme E2
AFLA_075120	-	-	1.06513	-	-	-	mitochondrial carrier protein, putative	integral component of membrane;calcium ion binding;transmembrane transport	Mitochondrial substrate/solute carrier;EF-Hand 1, calcium-binding site;EF-hand domain pair;Mitochondrial carrier protein;Mitochondrial carrier domain;EF-hand domain
AFLA_032060	-	-	1.06423	-	-	-	hypothetical protein	-	-
AFLA_136760	1.5519	-	1.06348	-	-	-	Pfs, NACHT and Ankyrin domain protein	catalytic activity;nucleoside metabolic process;protein binding	Ankyrin repeat-containing domain;P-loop containing nucleoside triphosphate hydrolase;Nucleoside phosphorylase domain;Ankyrin repeat
AFLA_132320	1.20057	-	1.06326	-	-	-	ribonuclease P complex subunit Pop4, putative	mRNA cleavage;nucleolar ribonuclease P complex;RNA binding;rRNA processing;tRNA processing;ribonuclease MRP complex;transferase activity;ribonuclease activity;regulation of RNA metabolic process	Ribonuclease P/MRP, subunit p29;Rof/RNase P-like;Ribonuclease P/MRP, p29 subunit;Ribonuclease P protein component 1
AFLA_002430	1.13463	-	1.06325	-	-	-	hypothetical protein	-	-
AFLA_042660	1.06791	1.10193	1.06314	1.21546	-	-	cytochrome P450, putative	heme binding;oxidoreductase activity, acting on paired donors, with incorporation or reduction of molecular oxygen;monooxygenase activity;iron ion binding;oxidation-reduction process	Cytochrome P450, conserved site;Cytochrome P450, E-class, group I;Cytochrome P450
AFLA_107420	-	-	1.06303	-	-	-	hypothetical protein	-	-
AFLA_126970	-	-	1.0629	-	-	-	arginine permease, putative	integral component of membrane;amino acid transmembrane transporter activity;amino acid transmembrane transport	Amino acid/polyamine transporter I;Amino acid permease/ SLC12A domain
AFLA_055420	-	-	1.06283	-	-	-	hypothetical protein	-	-
AFLA_068370	1.23858	-	1.06265	-	-	-	heat shock protein/chaperonin HSP78, putative	nucleoside-triphosphatase activity;ATP binding;response to stress	P-loop containing nucleoside triphosphate hydrolase;ClpA/B, conserved site 2;AAA+ ATPase domain;Clp ATPase, C-terminal;ATPase, AAA-type, core;ClpA/B family;ClpA/B, conserved site 1
AFLA_104720	1.19765	1.39928	1.06203	1.3367	-	-	hypothetical protein	-	Protein of unknown function DUF2985
AFLA_080850	-	-	1.06175	-	-	-	rRNA processing protein Pwp1, putative	proteasome complex;protein binding	WD40 repeat;G-protein beta WD-40 repeat;WD40-repeat-containing domain;WD40/YVTN repeat-like-containing domain;WD40 repeat, conserved site
AFLA_036610	-	-	1.0606	-	-	-	telomere silencing protein Zds1, putative	-	Protein Zds1, C-terminal
AFLA_005790	-	-	1.06049	-	-	-	hypothetical protein	-	-
AFLA_128100	1.18362	-	1.06018	-	-	-	glycerol kinase, putative	glycerol kinase activity;glycerol metabolic process;glycerol-3-phosphate metabolic process;phosphorylation;glycerolipid metabolic process	Carbohydrate kinase, FGGY, N-terminal;Carbohydrate kinase, FGGY, conserved site;Carbohydrate kinase, FGGY, C-terminal;Glycerol kinase
AFLA_001660	1.37722	1.14683	1.0595	1.03996	-	-	hypothetical protein	-	-
AFLA_003510	1.02274	-	1.05696	-	-	-	hypothetical protein	-	-
AFLA_100610	1.02706	-	1.05622	-	-	-	hypothetical protein	-	-
AFLA_022500	1.38918	-	1.05428	-	-	-	hypothetical protein	-	-
AFLA_036200	-	-	1.05243	-	-	-	hypothetical protein	protein phosphorylation;ATP binding;zinc ion binding;protein serine/threonine kinase activity;serine family amino acid metabolic process	-
AFLA_015520	1.55075	-	1.052	-	-	-	hypothetical protein	protein binding	Tetratricopeptide-like helical domain
AFLA_115820	-	-	1.05145	-	-	-	hypothetical protein	-	S-adenosyl-L-methionine-dependent methyltransferase
AFLA_087710	-	-	1.05055	-	-	-	GPR/FUN34 family protein	acetate transmembrane transporter activity;plasma membrane acetate transport;ethanol catabolic process;ammonium transport;nitrogen utilization;mitochondrion;integral component of membrane	Acetate transporter GPR1/FUN34/SatP family
AFLA_104970	-	1.53852	1.04961	1.53307	-	-	hypothetical protein	-	-
AFLA_108040	1.12171	3.35193	1.04947	3.05325	-	-	hypothetical protein	-	-
AFLA_028460	1.272	-	1.04804	-	-	-	MFS transporter, putative	integral component of membrane;transmembrane transport	Major facilitator superfamily domain;Major facilitator superfamily
AFLA_092180	1.13256	-	1.04698	-	-	-	MFS monocarboxylate transporter, putative	transmembrane transport;integral component of membrane	Major facilitator superfamily domain;Major facilitator superfamily
AFLA_021150	1.29741	-	1.04665	-	-	-	cytochrome c oxidase assembly protein Cox19, putative	mitochondrial intermembrane space;mitochondrial respiratory chain complex IV assembly;copper ion binding;cytosol;metal ion transport	-
AFLA_056160	1.0403	-	1.04586	-	-	-	F-box domain protein	-	-
AFLA_026180	1.11163	-	1.04315	-	-	-	hypothetical protein	-	-
AFLA_030960	1.26016	-	1.04291	-	-	-	hypothetical protein	-	Protein of unknown function DUF3445
AFLA_000860	1.20423	1.99464	1.04215	1.81088	-	-	tripeptidyl peptidase A	extracellular space;metal ion binding;serine-type endopeptidase activity;tripeptide aminopeptidase activity;fungal-type cell wall;cell septum;pathogenesis;proteolysis;glutathione metabolic process	Peptidase S8/S53 domain;Protease propeptides/proteinase inhibitor I9;Peptidase S53, activation domain;Sedolisin domain;Peptidase S8, subtilisin, Ser-active site
AFLA_067750	1.03171	1.54863	1.04181	1.35194	-	-	hypothetical protein	regulation of transcription from RNA polymerase II promoter;zinc ion binding;RNA polymerase II transcription factor activity, sequence-specific DNA binding;DNA binding;nucleus	Zn(2)-C6 fungal-type DNA-binding domain
AFLA_000820	1.22066	-	1.04011	-	-	-	MFS sugar transporter, putative	integral component of membrane;substrate-specific transmembrane transporter activity;transmembrane transport;carbohydrate transport	Major facilitator superfamily domain;Major facilitator, sugar transporter-like
AFLA_083150	-	1.43907	1.04003	1.16516	-	-	hypothetical protein	protein binding	Ankyrin repeat-containing domain;Ankyrin repeat
AFLA_062220	-	-	1.03961	-	-	-	high osmolarity signaling protein Sho1, putative	positive regulation of conidiophore development;hyphal growth;regulation of actin cytoskeleton organization;plasma membrane;maintenance of vesicle location;cellular response to oxidative stress;integral component of membrane;osmosensory signaling pathway via Sho1 osmosensor;protein binding	SH3 domain
AFLA_048090	1.19623	-	1.03947	-	-	-	hypothetical protein	-	-
AFLA_138570	1.36292	1.75827	1.03785	1.53533	-	-	protease S8 tripeptidyl peptidase I, putative	metal ion binding;extracellular space;cell septum;proteolysis;serine-type endopeptidase activity;fungal-type cell wall;tripeptide aminopeptidase activity;glutathione metabolic process	Peptidase S8/S53 domain;Protease propeptides/proteinase inhibitor I9;Peptidase S53, activation domain;Sedolisin domain
AFLA_050020	1.16665	-	1.03749	-	-	-	Ser/Thr protein phosphatase family protein	hydrolase activity	Calcineurin-like phosphoesterase domain, ApaH type;Metallo-dependent phosphatase-like
AFLA_051450	-	-	1.03701	-	-	-	hypothetical protein	-	Fungal transcription factor
AFLA_011780	-	-	1.03601	-	-	-	hypothetical protein	-	-
AFLA_136110	1.12528	-	1.03568	-	-	-	phosphatidylinositol 4-kinase type II subunit alpha, putative	helicase activity;phosphotransferase activity, alcohol group as acceptor;DNA binding;kinase activity;phosphorylation;ATP binding;zinc ion binding	Phosphatidylinositol 3-/4-kinase, catalytic domain;Phosphatidylinositol 3/4-kinase, conserved site
AFLA_102460	1.06948	-	1.03472	-	-	-	hypothetical protein	-	Heterokaryon incompatibility
AFLA_052680	1.29987	-	1.03364	-	-	-	hypothetical protein	ubiquinone biosynthetic process	Ubiquinone biosynthesis protein COQ9;COQ9
AFLA_035420	1.26601	-	1.0324	-	-	-	hypothetical protein	-	-
AFLA_090920	-	-	1.03174	-	-	-	hypothetical protein	binding;Golgi apparatus;beta-D-galactofuranose biosynthetic process;UDP-galactosyltransferase activity	Protein of unknown function DUF604
AFLA_100650	1.37288	-	1.03009	-	-	-	serine carboxypeptidase (CpdS), putative	serine-type carboxypeptidase activity;proteolysis	Peptidase S10, serine carboxypeptidase;Serine carboxypeptidase, serine active site;Alpha/Beta hydrolase fold
AFLA_073410	-	-	1.03006	-	-	-	L-galactose dehydrogenase (L-GalDH), putative	metal ion binding;D-threo-aldose 1-dehydrogenase activity;oxidation-reduction process;L-ascorbic acid metabolic process	NADP-dependent oxidoreductase domain
AFLA_078480	-	-	1.02979	-	-	-	cysteine protease, putative	mRNA binding;double-stranded DNA binding;response to antibiotic;homocysteine catabolic process;proteolysis;negative regulation of transcription from RNA polymerase II promoter;cysteine-type endopeptidase activity;single-stranded DNA binding;cytoplasm;RNA polymerase II core promoter proximal region sequence-specific DNA binding	Peptidase C1B, bleomycin hydrolase;Cysteine peptidase, histidine active site;Cysteine peptidase, cysteine active site
AFLA_039790	-	-	1.02804	1.08346	-	-	plasma membrane stress response protein (Ist2), putative	-	Putative calcium-activated chloride channel protein, ciliates;Anoctamin
AFLA_061360	1.18915	-	1.02716	-	-	-	bridging integrator, putative	cytoplasm;protein binding	SH3 domain
AFLA_081660	1.27008	-	1.02627	-	-	-	hypothetical protein	-	-
AFLA_088060	1.16059	-	1.02523	-	-	-	endosomal cargo receptor (Erv14), putative	intracellular signal transduction;ER to Golgi transport vesicle;methylation;ascospore formation;ER to Golgi vesicle-mediated transport;axial cellular bud site selection;endoplasmic reticulum membrane;methyltransferase activity	Cornichon;Cornichon, conserved site
AFLA_002290	1.08272	-	1.02472	-	-	-	C2H2 transcription factor (AmdX), putative	regulation of transcription, DNA-templated;sequence-specific DNA binding;nucleus;zinc ion binding	Zinc finger C2H2-type;Transcription factor domain, fungi
AFLA_018500	-	-	1.02401	-	-	-	hypothetical protein	-	-
AFLA_043640	-	-	1.0205	-	-	-	autophagy related lipase Atg15, putative	Golgi membrane;endoplasmic reticulum membrane;multivesicular body membrane;lipid catabolic process;integral component of membrane;triglyceride lipase activity;autophagy;glycerolipid metabolic process	Alpha/Beta hydrolase fold;Fungal lipase-like domain
AFLA_027450	1.28921	1.02598	1.0199	-	-	-	sucrase/ferredoxin-like family protein, putative	oxidation-reduction process;oxidoreductase activity	Thioredoxin-like ferredoxin;Thioredoxin-like fold
AFLA_110870	1.62954	-	1.01763	-	-	-	hypothetical protein	-	-
AFLA_017120	1.38219	-	1.01542	-	-	-	UV-induced protein uvi15, putative	-	-
AFLA_094340	-	-	1.0145	-	-	-	kinesin family protein	microtubule binding;microtubule-based movement;ATP binding;kinesin complex;microtubule motor activity;microtubule;tubulin complex	Kinesin motor domain, conserved site;Kinesin motor domain;P-loop containing nucleoside triphosphate hydrolase
AFLA_093140	1.18526	-	1.01445	-	-	-	histone H3 methyltransferase, putative	nucleus;lysine catabolic process;DNA damage checkpoint;DNA repair;histone H3-K79 methylation;nucleosomal histone binding;chromatin silencing at telomere;histone methyltransferase activity (H3-K79 specific);regulation of cell cycle	Histone H3-K79 methyltransferase;Histone-lysine N-methyltransferase DOT1 domain;S-adenosyl-L-methionine-dependent methyltransferase;Histone H3-K79 methyltransferase, fungi
AFLA_108990	1.18272	-	1.01195	-	-	-	hypothetical protein	-	-
AFLA_045980	1.01815	-	1.01145	-	-	-	secreted dipeptidyl peptidase DppV	extracellular region;proteolysis;aminopeptidase activity;serine-type peptidase activity	Peptidase S9, prolyl oligopeptidase, catalytic domain;Six-bladed beta-propeller, TolB-like;Alpha/Beta hydrolase fold;WD40-like Beta Propeller
AFLA_087580	1.55909	-	1.00909	-	-	-	DUF52 domain protein	-	MEMO1 family
AFLA_014090	-	-	1.00868	-	-	-	hypothetical protein	-	-
AFLA_001740	-	-	1.0076	-	-	-	arginine permease, putative	integral component of membrane;amino acid transmembrane transporter activity;amino acid transmembrane transport	Amino acid/polyamine transporter I;Amino acid permease/ SLC12A domain
AFLA_125660	1.33468	6.00328	1.00754	5.86907	-	-	H /K ATPase alpha subunit, putative	metal ion binding;sodium;ATP binding;hydrogen;sodium;potassium ion transport;sodium ion transport;hydrogen;oxidative phosphorylation;proton transport	P-type ATPase;Cation-transporting P-type ATPase, N-terminal;P-type ATPase, phosphorylation site;P-type ATPase, cytoplasmic domain N;Cation-transporting P-type ATPase, C-terminal;P-type ATPase, A domain;P-type ATPase, transmembrane domain;HAD-like domain
AFLA_075690	1.25157	-	1.0074	-	-	-	periplasmic beta-glucosidase precursor, putative	hydrolase activity, hydrolyzing O-glycosyl compounds;carbohydrate metabolic process	Fibronectin type III-like domain;Glycoside hydrolase, family 3, N-terminal;Glycoside hydrolase family 3 C-terminal domain;Glycoside hydrolase superfamily
AFLA_048530	1.31915	-	1.0061	-	-	-	sulfur metabolism regulator SkpA, putative	ligase activity;protein folding;kinase activity;phosphorylation;protein ubiquitination;ubiquitin-dependent protein catabolic process;unfolded protein binding;glutathione binding	SKP1 component, POZ domain;S-phase kinase-associated protein 1;S-phase kinase-associated protein 1-like;SKP1/BTB/POZ domain;SKP1 component, dimerisation
AFLA_133370	1.15351	-	1.0054	-	-	-	hypothetical protein	regulation of transcription from RNA polymerase II promoter;zinc ion binding;RNA polymerase II transcription factor activity, sequence-specific DNA binding;DNA binding;nucleus	Zn(2)-C6 fungal-type DNA-binding domain;Maltose fermentation regulatory protein, DNA-binding domain
AFLA_124940	-	-	1.00437	-	-	-	hypothetical protein	-	-
AFLA_107310	-	-	1.00298	-	-	-	RNA-3'-phosphate cyclase family protein	nucleolus;ribosome biogenesis;catalytic activity;RNA processing	RNA 3'-terminal phosphate cyclase, insert domain;RNA 3'-terminal phosphate cyclase;RNA 3'-terminal phosphate cyclase type 2;RNA 3'-terminal phosphate cyclase domain;RNA 3'-terminal phosphate cyclase/enolpyruvate transferase, alpha/beta
AFLA_113960	-	-	1.00244	-	-	-	hypothetical protein	-	-
AFLA_081770	1.83484	1.71204	1.00216	1.39202	-	-	hypothetical protein	-	-
AFLA_105470	1.60506	-	1.00182	-	-	-	translation initiation factor eIF-2B subunit family protein	L-methionine salvage from methylthioadenosine;translation initiation factor activity;eukaryotic translation initiation factor 2B complex;guanyl-nucleotide exchange factor activity;negative regulation of translational initiation;hydrolase activity;S-methyl-5-thioribose-1-phosphate isomerase activity;ribosome;regulation of GTPase activity	NUDIX hydrolase domain;Initiation factor 2B-related;NUDIX hydrolase domain-like
AFLA_053340	-	-	1.00121	-	-	-	acetolactate synthase, putative	thiamine pyrophosphate binding;magnesium ion binding;acetolactate synthase activity;acetolactate synthase complex;isoleucine biosynthetic process;leucine biosynthetic process;valine biosynthetic process;pantothenate biosynthetic process	Thiamine pyrophosphate enzyme, N-terminal TPP-binding domain;Thiamine pyrophosphate enzyme, C-terminal TPP-binding;DHS-like NAD/FAD-binding domain;Thiamine pyrophosphate enzyme, central domain;Thiamin diphosphate-binding fold
AFLA_126260	-2.61613	1.4223	-1.99038	3.79063	-	2.36833	extracellular 3-ketosteroid 1-dehydrogenase, putative	-	Succinate dehydrogenase/fumarate reductase flavoprotein, catalytic domain;FAD-dependent oxidoreductase 2, FAD binding domain;FAD/NAD(P)-binding domain
AFLA_066700	-2.55605	2.7662	-2.53986	2.23974	-	-	P450 family sporulation-specific N-formyltyrosine oxidase Dit2	heme binding;oxidoreductase activity, acting on paired donors, with incorporation or reduction of molecular oxygen;monooxygenase activity;iron ion binding;oxidation-reduction process	Cytochrome P450, E-class, group IV;Cytochrome P450
AFLA_116340	-3.77522	3.33805	-2.54947	2.86291	1.22575	-	hypothetical protein	-	Cytochrome cd1-nitrite reductase-like, haem d1 domain
AFLA_126520	-2.84995	1.88914	-2.56051	1.70344	-	-	hypothetical protein	metal ion binding;cation-transporting ATPase activity;nucleotide binding;metal ion transport;membrane	-
AFLA_016580	-1.79998	2.90579	-2.58955	2.91129	-	-	hypothetical protein	oxidoreductase activity	-
AFLA_097580	-2.21856	2.26056	-2.60435	2.04629	-	-	hypothetical protein	DNA binding;transcription, DNA-templated;nucleus;zinc ion binding	Transcription factor domain, fungi
AFLA_037180	-2.63686	1.78292	-2.60891	1.64954	-	-	MFS transporter, putative	transmembrane transport;integral component of membrane	Major facilitator superfamily domain;Major facilitator superfamily
AFLA_073660	-1.3084	1.16376	-2.61161	1.25101	-	-	alcohol dehydrogenase	oxidoreductase activity;oxidation-reduction process	Short-chain dehydrogenase/reductase SDR;NAD(P)-binding domain
AFLA_008780	-2.0948	3.39754	-2.65527	3.06508	-	-	asparagine synthetase, putative	L-asparagine biosynthetic process;asparagine synthase (glutamine-hydrolyzing) activity;ATP binding;alanine metabolic process;aspartate metabolic process	Nucleophile aminohydrolases, N-terminal;Asparagine synthase;Asparagine synthase, glutamine-hydrolyzing;Rossmann-like alpha/beta/alpha sandwich fold;Glutamine amidotransferase type 2 domain
AFLA_077670	-2.26554	3.9824	-2.66609	4.0426	-	-	hypothetical protein	-	-
AFLA_045900	-3.01352	3.44941	-2.67118	3.08146	-	-	phenylalanine ammonia-lyase	cytoplasm;phenylalanine ammonia-lyase activity;cinnamic acid biosynthetic process;L-phenylalanine catabolic process;tyrosine metabolic process;alkaloid biosynthetic process	Phenylalanine/histidine ammonia-lyases, active site;Aromatic amino acid lyase;Fumarase/histidase, N-terminal;Phenylalanine ammonia-lyase;L-Aspartase-like
AFLA_116990	-2.80507	2.00218	-2.67962	2.36147	-	-	MFS monosaccharide transporter, putative	integral component of membrane;substrate-specific transmembrane transporter activity;transmembrane transport;carbohydrate transport	Sugar/inositol transporter;Major facilitator superfamily domain;Sugar transporter, conserved site;Major facilitator, sugar transporter-like
AFLA_077680	-3.57071	5.17143	-2.73121	5.10767	-	-	hypothetical protein	-	-
AFLA_016600	-2.26527	2.9239	-2.80123	2.86525	-	-	hypothetical protein	oxidoreductase activity, acting on paired donors, with incorporation or reduction of molecular oxygen, 2-oxoglutarate as one donor, and incorporation of one atom each of oxygen into both donors;oxidation-reduction process	Aldolase-type TIM barrel;Oxoglutarate/iron-dependent dioxygenase;NADH:flavin oxidoreductase/NADH oxidase, N-terminal;Isopenicillin N synthase-like
AFLA_109440	1.83876	5.84482	-2.93321	5.26093	-4.77197	-	long-chain-fatty-acid-CoA ligase, putative	pathogenesis;N',N'',N'''-triacetylfusarinine C biosynthetic process;peroxisome;cellular response to hydrogen peroxide;ergosterol biosynthetic process;ligase activity;cellular response to iron ion starvation;ferricrocin biosynthetic process	AMP-binding enzyme, C-terminal domain;AMP-dependent synthetase/ligase;AMP-binding, conserved site
AFLA_077660	-2.04767	3.6328	-2.98175	3.65618	-	-	hypothetical protein	-	-
AFLA_008770	-3.95587	5.49444	-3.09236	5.12822	-	-	nonribosomal peptide synthase, putative	single-organism cellular process;secondary metabolic process;catalytic activity;phosphopantetheine binding	Polyketide synthase, phosphopantetheine-binding domain;AMP-dependent synthetase/ligase;Amino acid adenylation domain;AMP-binding, conserved site;Condensation domain;Phosphopantetheine binding ACP domain;Phosphopantetheine attachment site
AFLA_072420	-3.50931	3.59574	-3.17811	3.39362	-	-	hypothetical protein	-	-
AFLA_057600	-2.21638	3.41622	-3.19063	4.28878	-	-	heat shock protein, putative	response to stress	Small heat shock protein HSP20;Alpha crystallin/Hsp20 domain;HSP20-like chaperone
AFLA_097290	-3.20487	4.17999	-3.20647	4.02126	-	-	hypothetical protein	oxidation-reduction process;oxidoreductase activity	NAD(P)-binding domain;Saccharopine dehydrogenase, NADP binding domain
AFLA_123570	-	3.26613	-3.20665	2.62409	-	-	amino acid transporter, putative	transferase activity, transferring phosphorus-containing groups;integral component of membrane;amino acid transmembrane transporter activity;amino acid transmembrane transport	Amino acid/polyamine transporter I
AFLA_017460	-2.07169	2.08803	-3.26601	2.34821	-1.19432	-	hypothetical protein	-	Alpha/beta hydrolase fold-1;Alpha/Beta hydrolase fold
AFLA_013220	-2.14763	2.56645	-3.28254	2.20517	-1.13491	-	beta-lactamase family protein	-	Beta-lactamase-related;Beta-lactamase/transpeptidase-like
AFLA_030430	-3.37025	3.17202	-3.29286	2.7114	-	-	fatty acid oxygenase PpoC, putative	positive regulation of asexual sporulation resulting in formation of a cellular spore;dioxygenase activity;heme binding;negative regulation of asexual sporulation resulting in formation of a cellular spore;negative regulation of sexual sporulation resulting in formation of a cellular spore;oxidoreductase activity, acting on paired donors, with incorporation or reduction of molecular oxygen;iron i…	Haem peroxidase, animal type;Haem peroxidase;Cytochrome P450
AFLA_126560	-3.04489	2.72239	-3.34679	2.22844	-	-	hypothetical protein	metabolic process;catalytic activity	-
AFLA_118340	-3.05542	2.07856	-3.34747	2.01881	-	-	flavin containing polyamine oxidase, putative	oxidation-reduction process;polyamine oxidase activity	Flavin amine oxidase;Amine oxidase;FAD/NAD(P)-binding domain
AFLA_110200	-4.13674	4.56194	-3.55611	3.98865	-	-	hypothetical protein	-	-
AFLA_093580	-3.39124	2.93052	-3.5742	2.6029	-	-	membrane oxidoreductase TmpA, putative	plasma membrane;regulation of conidium formation;sexual sporulation resulting in formation of a cellular spore	-
AFLA_124990	-4.58387	6.1006	-3.61321	7.13303	-	-	hypothetical protein	-	FAD/NAD(P)-binding domain
AFLA_133630	-4.49424	4.0643	-3.88469	3.5964	-	-	hypothetical protein	-	-
AFLA_044790	-4.91501	-8.0882	-3.97201	-5.72826	-	2.35995	conidiation-specific family protein	conidium formation;sporulation resulting in formation of a cellular spore;cytoplasm	Stress-induced protein, KGG, repeat
AFLA_013230	-2.40076	2.62204	-3.97504	2.27487	-1.57428	-	steroid monooxygenase, putative	flavin adenine dinucleotide binding;N,N-dimethylaniline monooxygenase activity;oxidation-reduction process;NADP binding	Flavin monooxygenase-like;FAD/NAD(P)-binding domain
AFLA_126550	-3.25866	3.58972	-4.12781	3.39312	-	-	ornithine decarboxylase, putative	polyamine biosynthetic process;catalytic activity	Ornithine decarboxylase;Alanine racemase/group IV decarboxylase, C-terminal;Orn/DAP/Arg decarboxylase 2, C-terminal
AFLA_038340	-4.10062	3.17212	-4.12856	2.75631	-	-	hypothetical protein	heme binding;oxidation-reduction process;peroxidase activity;obsolete peroxidase reaction;response to oxidative stress	Dimeric alpha-beta barrel;Dyp-type peroxidase
AFLA_117620	-3.7913	2.17213	-4.13706	1.87981	-	-	hypothetical protein	-	Membrane attack complex component/perforin (MACPF) domain
AFLA_039410	-4.73382	2.28262	-4.22765	2.79098	-	-	cell wall serine-threonine-rich galactomannoprotein Mp1	extracellular region;fungal-type cell wall	Cell wall mannoprotein 1
AFLA_064690	-4.61604	3.51901	-4.32724	3.12848	-	-	hypothetical protein	-	Growth factor receptor cysteine-rich domain;Cysteine-rich repeat
AFLA_038350	-4.78749	3.35277	-4.3305	3.01044	-	-	hypothetical protein	cell adhesion;protein binding	Kelch repeat type 1;Coagulation factor 5/8 C-terminal domain;Domain of unknown function DUF1929;Galactose oxidase/kelch, beta-propeller;Galactose-binding domain-like;Galactose oxidase, beta-propeller;Immunoglobulin E-set;Immunoglobulin-like fold
AFLA_135480	-3.85744	1.73532	-4.35227	1.7981	-	-	galactose-proton symport, putative	cellular response to farnesol;methylation;methyltransferase activity	Post-SET domain
AFLA_007700	-4.16443	1.67255	-4.35336	1.48242	-	-	hypothetical protein	-	-
AFLA_080670	-4.48186	2.63448	-4.36831	2.67738	-	-	hypothetical protein	-	Protein of unknown function DUF3712
AFLA_057150	-5.04028	3.04956	-4.76981	2.71649	-	-	hypothetical protein	-	Cyanovirin-N
AFLA_025330	-4.46776	3.40618	-4.90634	3.1818	-	-	hypothetical protein	-	-
AFLA_064680	-5.42145	4.8381	-5.04638	4.94004	-	-	hypothetical protein	-	-
AFLA_057810	-5.87952	5.16206	-5.32027	5.0642	-	-	hypothetical protein	-	Cyanovirin-N
AFLA_025690	-4.70997	4.10055	-5.34914	3.43213	-	-	hypothetical protein	-	-
AFLA_058270	-5.79542	2.80894	-5.53372	2.54572	-	-	hypothetical protein	-	Heterokaryon incompatibility
AFLA_138420	-5.11366	2.27728	-5.54673	1.97643	-	-	hypothetical protein	-	-
AFLA_074780	-6.40568	4.66215	-5.99418	4.59899	-	-	hypothetical protein	cell redox homeostasis	Thioredoxin;Thioredoxin domain;Thioredoxin-like fold
AFLA_085540	-6.23741	2.51478	-6.52969	2.20985	-	-	hypothetical protein	-	-
AFLA_064840	-6.7531	2.98995	-6.89739	3.59949	-	-	hypothetical protein	-	Phospholipase A2 domain;Phospholipase A2, prokaryotic/fungal
AFLA_022830	-7.44701	2.91189	-7.22668	2.54234	-	-	hypothetical protein	-	-
AFLA_074940	-5.68831	1.89881	-7.37598	-	-	-	viral-enhancing factor, putative	viral process	Peptidase family M60 domain;Putative mucin or carbohydrate-binding domain
AFLA_138430	-7.4379	1.68067	-7.42943	1.80766	-	-	ornithine decarboxylase, putative	polyamine biosynthetic process;catalytic activity	Orn/DAP/Arg decarboxylase 2, C-terminal;Orn/DAP/Arg decarboxylase 2, conserved site;PLP-binding barrel;Orn/DAP/Arg decarboxylase 2, pyridoxal-phosphate binding site;Alanine racemase/group IV decarboxylase, C-terminal;Orn/DAP/Arg decarboxylase 2, N-terminal;Ornithine decarboxylase;Ornithine/DAP/Arg decarboxylase
AFLA_022820	-7.27941	2.60509	-7.62694	2.29904	-	-	hypothetical protein	-	-

## Sheet: Table 1 all diff expres
	Log2 fold changes for gene expression in Non-tox 17 versus (v) Tox 53, Co-culture v Tox 53, and Co-culture v Non-tox 17 at 30 and 72 h pair-wise comparisons if fold change was ≥ 2 and P-values were ≤ 0.05. A dash is reported for comparisons not meeting this criteria.
gene	Non-tox 17 vs Tox 53 at 30 h	Co-culture vs Tox 53 at 30 h	Co-culture vs Non-tox 17 at 30	Non-tox 17 vs Tox 53 at 72	Co-culture vs Tox 53 at 72	Co-culture vs Non-tox 17 at 72	description	gene ontology	interpro domains
AFLA_000340	-4.5609	-3.6234	-	-7.55701	-5.41807	-	short-chain dehydrogenase, putative	-	Short-chain dehydrogenase/reductase SDR;NAD(P)-binding domain
AFLA_000380	-4.70747	-3.77179	-	-6.89243	-5.29044	-	oxidoreductase, short-chain dehydrogenase/reductase family, putative	oxidoreductase activity;oxidation-reduction process	Short-chain dehydrogenase/reductase SDR;NAD(P)-binding domain
AFLA_000390	-5.79437	-4.85842	-	-5.59099	-5.85243	-	hypothetical protein	-	Domain of unknown function DUF4243
AFLA_000520	-4.81429	-4.81587	-	-5.99302	-6.25445	-	hypothetical protein	DNA binding;transcription, DNA-templated;nucleus;zinc ion binding;protein binding	Glutathione S-transferase, N-terminal;Glutathione S-transferase, C-terminal-like;Thioredoxin-like fold
AFLA_000540	1.97632	-	-	1.54257	1.62406	-	amidase, putative	carbon-nitrogen ligase activity, with glutamine as amido-N-donor;hydrolase activity, acting on carbon-nitrogen (but not peptide) bonds, in linear amides;nitrogen compound metabolic process	Amidase signature domain;Amidase
AFLA_000550	-	-	-	-	1.00308	-	benzoate 4-monooxygenase cytochrome P450, putative	heme binding;oxidoreductase activity, acting on paired donors, with incorporation or reduction of molecular oxygen;monooxygenase activity;iron ion binding;oxidation-reduction process	Cytochrome P450, E-class, group I;Cytochrome P450
AFLA_000610	-3.49937	-3.00012	-	1.56741	-	-	hypothetical protein	-	-
AFLA_000640	-	-	-	1.42027	1.41331	-	polyamine oxidase, putative	oxidation-reduction process;oxidoreductase activity	Flavin amine oxidase;Amine oxidase;FAD/NAD(P)-binding domain
AFLA_000690	-	-	-	2.81002	2.81767	-	alcohol dehydrogenase, putative	zinc ion binding;oxidoreductase activity;oxidation-reduction process	Alcohol dehydrogenase, C-terminal;Alcohol dehydrogenase, N-terminal;NAD(P)-binding domain;GroES-like;Polyketide synthase, enoylreductase domain
AFLA_000710	-	-	-	1.73121	1.72959	-	6-hydroxy-D-nicotine oxidase, putative	flavin adenine dinucleotide binding;UDP-N-acetylmuramate dehydrogenase activity;oxidation-reduction process;amino sugar metabolic process	CO dehydrogenase flavoprotein-like, FAD-binding, subdomain 2;FAD-binding, type 2;FAD linked oxidase, N-terminal
AFLA_000730	-	-	-	1.39705	1.35968	-	hypothetical protein	regulation of transcription, DNA-templated	Fungal transcription factor
AFLA_000740	-	-	-	-	1.47362	-	hypothetical protein	nitrogen compound metabolic process;hydrolase activity, acting on carbon-nitrogen (but not peptide) bonds	Carbon-nitrogen hydrolase
AFLA_000750	5.23155	4.49734	-	1.61952	2.43222	-	phenylacetaldoxime dehydratase family protein, putative	-	Haem-containing dehydratase
AFLA_000760	4.58525	4.07759	-	-	1.08212	-	MFS transporter, putative	transmembrane transport;integral component of membrane	Major facilitator superfamily domain;Major facilitator superfamily
AFLA_000770	3.39112	2.9091	-	1.04466	1.19756	-	hypothetical protein	regulation of transcription from RNA polymerase II promoter;zinc ion binding;RNA polymerase II transcription factor activity, sequence-specific DNA binding;DNA binding;nucleus	Zn(2)-C6 fungal-type DNA-binding domain;Transcription factor domain, fungi
AFLA_000780	4.30369	4.00082	-	2.19498	2.05902	-	hypothetical protein	nucleic acid binding;metal ion binding;regulation of transcription, DNA-templated;extracellular region	Membrane associated eicosanoid/glutathione metabolism-like domain;Membrane-associated, eicosanoid/glutathione metabolism (MAPEG) protein
AFLA_000790	-	-	-	1.10519	-	-	hypothetical protein	-	Heterokaryon incompatibility
AFLA_000800	2.79833	2.59171	-	-	-	-	hypothetical protein	-	-
AFLA_000810	2.67554	2.80396	-	-	-	-	beta-glucosidase, putative	extracellular region;beta-glucosidase activity;cellulose catabolic process	Glycoside hydrolase family 3 C-terminal domain;Glycoside hydrolase, family 3, N-terminal;Glycoside hydrolase superfamily;Fibronectin type III-like domain;PA14 domain
AFLA_000820	1.22066	1.04011	-	-	-	-	MFS sugar transporter, putative	integral component of membrane;substrate-specific transmembrane transporter activity;transmembrane transport;carbohydrate transport	Major facilitator superfamily domain;Major facilitator, sugar transporter-like
AFLA_000830	1.42666	1.75023	-	1.97198	1.89727	-	hypothetical protein	-	Heat shock protein 70 family
AFLA_000840	2.38322	3.15586	-	3.43253	5.14343	1.7109	efflux pump antibiotic resistance protein, putative	transmembrane transport;signal transduction;integral component of membrane	Major facilitator superfamily domain;Major facilitator superfamily
AFLA_000850	3.96199	-	-	4.49722	4.97686	-	hypothetical protein	-	-
AFLA_000860	1.20423	1.04215	-	1.99464	1.81088	-	tripeptidyl peptidase A	extracellular space;metal ion binding;serine-type endopeptidase activity;tripeptide aminopeptidase activity;fungal-type cell wall;cell septum;pathogenesis;proteolysis;glutathione metabolic process	Peptidase S8/S53 domain;Protease propeptides/proteinase inhibitor I9;Peptidase S53, activation domain;Sedolisin domain;Peptidase S8, subtilisin, Ser-active site
AFLA_000870	1.68258	-	-1.1224	2.332	3.66735	1.33534	hypothetical protein	-	-
AFLA_000890	-1.30049	-	-	1.44404	1.42403	-	laccase TilA	hydroquinone;copper ion binding;conidium formation;pigment metabolic process involved in developmental pigmentation;oxidation-reduction process	Multicopper oxidases, conserved site;Multicopper oxidase, type 2;Multicopper oxidase, type 3;Cupredoxin;Multicopper oxidase, type 1;Multicopper oxidase, copper-binding site
AFLA_000910	2.08255	2.90479	-	2.14888	2.28188	-	feruloyl esterase B precursor, putative	-	Alpha/Beta hydrolase fold;Tannase/feruloyl esterase
AFLA_000920	1.78629	1.80236	-	1.77081	1.64228	-	hypothetical protein	-	-
AFLA_000930	3.20797	3.34613	-	-	-	-	acetolactate synthase, large subunit, putative	flavin adenine dinucleotide binding;obsolete mycelium development;isoleucine biosynthetic process;thiamine pyrophosphate binding;valine biosynthetic process;magnesium ion binding;acetolactate synthase activity;acetolactate synthase complex;leucine biosynthetic process;pantothenate biosynthetic process	TPP-binding enzyme, conserved site;Thiamine pyrophosphate enzyme, central domain;Thiamine pyrophosphate enzyme, C-terminal TPP-binding;Acetolactate synthase, large subunit, biosynthetic;DHS-like NAD/FAD-binding domain;Thiamine pyrophosphate enzyme, N-terminal TPP-binding domain;Thiamin diphosphate-binding fold
AFLA_000940	-	1.14938	-	1.47367	1.50778	-	acetylornithine deacetylase, putative	signal transducer activity;metal ion binding;proteolysis;metallopeptidase activity;phosphorylation;kinase activity;signal transduction;extracellular region	Peptidase M20;ArgE/DapE/ACY1/CPG2/YscS, conserved site;Peptidase M20, dimerisation domain
AFLA_000950	-	3.14779	-	-	-	-	hypothetical protein	transmembrane transport;integral component of membrane	Major facilitator superfamily domain
AFLA_000960	4.28655	3.90025	-	-	-	-	allantoate permease, putative	transmembrane transport;integral component of membrane	Major facilitator superfamily domain;Major facilitator superfamily
AFLA_000990	1.70606	2.78068	-	2.17456	2.26538	-	hypothetical protein	secondary metabolic process	NmrA-like domain;NAD(P)-binding domain
AFLA_001000	-	-	-	2.40153	2.01885	-	hypothetical protein	protein binding	Kelch-type beta propeller
AFLA_001010	9.95643	9.74203	-	-	-	1.55521	benzoate 4-monooxygenase cytochrome P450, putative	heme binding;oxidoreductase activity, acting on paired donors, with incorporation or reduction of molecular oxygen;monooxygenase activity;iron ion binding;oxidation-reduction process	Cytochrome P450, conserved site;Cytochrome P450, B-class;Cytochrome P450
AFLA_001050	6.0723	5.93541	-	3.8286	4.14236	-	MFS transporter Seo1, putative	transmembrane transport;integral component of membrane	Major facilitator superfamily domain;Major facilitator superfamily
AFLA_001060	-3.69604	-	-	-3.21403	-2.89279	-	hypothetical protein	-	-
AFLA_001070	-1.69138	-	-	-	-	-	ABC transporter, putative	detoxification of cadmium ion;fungal-type vacuole membrane;cadmium ion transmembrane transport;xenobiotic-transporting ATPase activity;integral component of membrane;obsolete ATP catabolic process;ATP binding;drug transmembrane transport	ABC transporter, conserved site;ABC transporter type 1, transmembrane domain;ABC transporter-like;AAA+ ATPase domain;P-loop containing nucleoside triphosphate hydrolase
AFLA_001080	-2.14597	-1.41708	-	4.73329	4.27536	-	glycosyltransferase, putative	biosynthetic process;transferase activity, transferring phosphorus-containing groups	Protein kinase-like domain;Aminoglycoside phosphotransferase;Glycosyl transferase, family 1
AFLA_001110	-	-	1.09879	-	-	-	hypothetical protein	intracellular organelle;nucleic acid binding;DNA metabolic process;cellular macromolecule biosynthetic process;catalytic activity	-
AFLA_001120	-	5.23885	-	3.89814	7.24032	3.34218	hypothetical protein	-	NAD(P)-binding domain
AFLA_001180	1.34967	1.39223	-	-	-	-	pheromone-regulated membrane protein, putative	-	Putative threonine/serine exporter;Threonine/Serine exporter, ThrE
AFLA_001240	2.6065	2.26897	-	-	-	-	beta-glucosidase precursor, putative	regulation of transcription from RNA polymerase II promoter;zinc ion binding;RNA polymerase II transcription factor activity, sequence-specific DNA binding;carbohydrate metabolic process;DNA binding;beta-glucosidase activity;nucleus	Glycoside hydrolase family 3 C-terminal domain;Glycoside hydrolase, family 3, N-terminal;Glycoside hydrolase superfamily;Zn(2)-C6 fungal-type DNA-binding domain;Transcription factor domain, fungi;Fibronectin type III-like domain;PA14 domain
AFLA_001280	2.77936	2.70427	-	2.30566	2.54085	-	isoflavone reductase family protein CipA, putative	-	NmrA-like domain;NAD(P)-binding domain
AFLA_001290	1.36673	-	-	-	-	-	oligopeptide transporter, putative	transport;membrane;transporter activity	Proton-dependent oligopeptide transporter family
AFLA_001300	1.72441	1.19678	-	-	-	-	oligopeptide transporter, putative	membrane;transport;transporter activity	Proton-dependent oligopeptide transporter family;Major facilitator superfamily domain
AFLA_001320	-	2.38157	-	-	-	-	2-oxo-hepta-3-ene-1,7-dioic acid hydratase, putative	catalytic activity;metabolic process	Fumarylacetoacetase, C-terminal-related
AFLA_001330	2.89779	2.62887	-	-	-	-	hypothetical protein	RNA polymerase II transcription factor activity, sequence-specific DNA binding;regulation of transcription from RNA polymerase II promoter;nucleus;zinc ion binding	Zn(2)-C6 fungal-type DNA-binding domain
AFLA_001340	3.50882	3.47036	-	-	-	-	hypothetical protein	-	-
AFLA_001360	1.14066	-	-	-	-	-	glutathione S-transferase, putative	glutathione transferase activity;glutathione metabolic process;obsolete glutathione conjugation reaction;protein binding	Glutathione S-transferase, C-terminal;Glutathione S-transferase, N-terminal;Glutathione S-transferase, C-terminal-like;Thioredoxin-like fold
AFLA_001380	-	-	-	2.03747	-	-	hypothetical protein	regulation of transcription from RNA polymerase II promoter;zinc ion binding;RNA polymerase II transcription factor activity, sequence-specific DNA binding;nucleus	Fungal transcription factor;Zn(2)-C6 fungal-type DNA-binding domain
AFLA_001430	-	-	-	2.12582	1.45187	-	hypothetical protein	cellular metabolic process;coenzyme binding;catalytic activity	NAD(P)-binding domain;NAD-dependent epimerase/dehydratase
AFLA_001440	-1.1588	-1.18026	-	-1.1911	-1.11193	-	feruloyl esterase B precursor, putative	xylan catabolic process;extracellular region;feruloyl esterase activity	Tannase/feruloyl esterase;Alpha/Beta hydrolase fold
AFLA_001450	-	-1.13081	-	-2.61023	-2.10417	-	hypothetical protein	-	-
AFLA_001480	-	-	-	-1.09895	-	-	hypothetical protein	-	-
AFLA_001500	2.03335	1.86616	-	3.10656	2.55043	-	integral membrane protein	membrane	Marvel domain
AFLA_001510	-	-	-	3.15771	2.81618	-	glutamyl-tRNA(gln) amidotransferase subunit A, putative	carbon-nitrogen ligase activity, with glutamine as amido-N-donor;transferase activity;hydrolase activity, acting on carbon-nitrogen (but not peptide) bonds, in linear amides;nitrogen compound metabolic process	Amidase signature domain;Amidase
AFLA_001520	1.12914	-	-	-	-	-	hypothetical protein	-	-
AFLA_001530	-	-	-	1.62426	1.31027	-	MFS monocarboxylate transporter, putative	transmembrane transport;integral component of membrane;regulation of transcription from RNA polymerase II promoter;zinc ion binding;RNA polymerase II transcription factor activity, sequence-specific DNA binding;nucleus	Major facilitator superfamily domain;Major facilitator superfamily
AFLA_001600	1.2026	-	-	1.63432	1.75414	-	D-amino acid oxidase, putative	oxidation-reduction process;oxidoreductase activity, acting on the CH-NH2 group of donors, oxygen as acceptor	D-amino-acid oxidase;NAD(P)-binding domain;FAD dependent oxidoreductase
AFLA_001640	2.3967	1.86172	-	-	-	-	glycosyl hydrolase, putative	metabolic process;hydrolase activity	Six-hairpin glycosidase-like;Glycoside hydrolase, family 76
AFLA_001650	3.45099	4.41721	-	1.7103	1.62546	-	efflux pump antibiotic resistance protein, putative	transmembrane transport;integral component of membrane	Major facilitator superfamily domain;Major facilitator superfamily
AFLA_001660	1.37722	1.0595	-	1.14683	1.03996	-	hypothetical protein	-	-
AFLA_001670	2.19396	2.2248	-	1.3732	1.31426	-	3-demethylubiquinone-9 3-methyltransferase, putative	methylation;methyltransferase activity	Predicted 3-demethylubiquinone-9 3-methyltransferase;Glyoxalase/Bleomycin resistance protein/Dihydroxybiphenyl dioxygenase;PhnB-like
AFLA_001690	1.25	1.13748	-	-	-	-	hypothetical protein	transferase activity, transferring glycosyl groups;membrane	Fringe-like
AFLA_001700	-	1.98692	-	-	-	-	hypothetical protein	-	-
AFLA_001710	3.53693	3.16419	-	4.73699	5.32622	-	aldo-keto reductase, putative	O-methyltransferase activity;oxidoreductase activity;oxidation-reduction process	Aldo/keto reductase;NADP-dependent oxidoreductase domain
AFLA_001730	-1.71684	-2.09574	-	-	-	-	hypothetical protein	heme binding;oxidation-reduction process;peroxidase activity;obsolete peroxidase reaction;response to oxidative stress	Dimeric alpha-beta barrel;Dyp-type peroxidase
AFLA_001740	-	1.0076	-	-	-	-	arginine permease, putative	integral component of membrane;amino acid transmembrane transporter activity;amino acid transmembrane transport	Amino acid/polyamine transporter I;Amino acid permease/ SLC12A domain
AFLA_001750	5.09055	3.83509	-1.25546	-	-	-	cell surface protein Mas1, putative	-	Protein of unknown function DUF3129
AFLA_001770	-1.61352	-1.34597	-	1.10871	-	-	hypothetical protein	protein binding	Ankyrin repeat-containing domain;Tetratricopeptide-like helical domain
AFLA_001790	-2.29101	-1.82014	-	-	-1.15736	-	polyamine transporter, putative	transmembrane transport;integral component of membrane	Major facilitator superfamily domain;Major facilitator superfamily
AFLA_001800	-3.15838	-2.4017	-	-6.05513	-4.87228	1.18285	hypothetical protein	nucleoside-triphosphatase activity;ATP binding	P-loop containing nucleoside triphosphate hydrolase
AFLA_001810	7.06538	6.8319	-	-	-	-	hypothetical protein	metabolic process;catalytic activity	FAD-binding domain;FAD/NAD(P)-binding domain;Flavin-dependent halogenase
AFLA_001820	-1.49939	-1.9111	-	-	-	-	hypothetical protein	-	-
AFLA_001830	-	-	-	2.96233	2.92269	-	hypothetical protein	-	Alpha/beta hydrolase fold-1;Alpha/Beta hydrolase fold
AFLA_001840	-	-	-	2.76354	2.99281	-	hypothetical protein	transferase activity, transferring acyl groups;hydrolase activity	Peptidase S33 tripeptidyl aminopeptidase-like, C-terminal;Alpha/Beta hydrolase fold
AFLA_001850	3.32112	-	-	1.46674	-	-	hypothetical protein	hydrolase activity;zinc ion binding;metabolic process	Cytidine deaminase-like;Cytidine and deoxycytidylate deaminase domain
AFLA_001890	-1.03035	-	-	-1.19213	-1.14128	-	cellobiose dehydrogenase	flavin adenine dinucleotide binding;oxidoreductase activity, acting on CH-OH group of donors;oxidation-reduction process	Glucose-methanol-choline oxidoreductase, N-terminal;Glucose-methanol-choline oxidoreductase, C-terminal;FAD/NAD(P)-binding domain;Cellobiose dehydrogenase, cytochrome domain
AFLA_001910	1.14609	1.55251	-	-	-	-	hypothetical protein	catalytic activity	-
AFLA_001930	-	-	-	2.55093	2.42306	-	luciferase, putative	metabolic process;catalytic activity	AMP-dependent synthetase/ligase;AMP-binding enzyme, C-terminal domain;AMP-binding, conserved site
AFLA_001940	2.43433	2.52826	-	-	-	-	amino acid transporter, putative	integral component of membrane	Amino acid transporter, transmembrane domain
AFLA_001960	4.84468	4.61213	-	-1.25149	-	-	aldehyde dehydrogenase, putative	oxidoreductase activity, acting on the aldehyde or oxo group of donors, NAD or NADP as acceptor;oxidation-reduction process	Aldehyde dehydrogenase domain;Aldehyde dehydrogenase, cysteine active site;Aldehyde/histidinol dehydrogenase;Aldehyde dehydrogenase, glutamic acid active site;Aldehyde dehydrogenase N-terminal domain
AFLA_001980	-4.06407	-4.06565	-	-	-	-	glutamate cysteine ligase, putative	glutamate-cysteine ligase activity;glutathione biosynthetic process;glutamate-cysteine ligase complex	Glutamate-cysteine ligase catalytic subunit
AFLA_001990	-1.85729	-	-	3.9954	3.93977	-	hypothetical protein	-	Heterokaryon incompatibility
AFLA_002000	2.37179	1.70325	-	-2.05307	-1.5376	-	DUF821 domain protein	-	Lipopolysaccharide-modifying protein
AFLA_002010	1.04257	-	-	-3.53727	-2.78679	-	hypothetical protein	extracellular region;metal ion binding;pectate lyase activity;polysaccharide catabolic process	EF-Hand 1, calcium-binding site;Pectin lyase fold;Pectin lyase fold/virulence factor
AFLA_002060	2.28774	1.06855	-1.2192	-	-	-	zinc-binding oxidoreductase, putative	zinc ion binding;oxidoreductase activity;oxidation-reduction process	GroES-like;Alcohol dehydrogenase, N-terminal;NAD(P)-binding domain;Alcohol dehydrogenase, zinc-type, conserved site;Alcohol dehydrogenase, C-terminal;Polyketide synthase, enoylreductase domain
AFLA_002080	2.35104	2.42293	-	-	-	-	hypothetical protein	-	-
AFLA_002160	1.35984	1.24957	-	-	-	-	extracellular salicylate hydroxylase/monooxygenase, putative	monooxygenase activity;cellular process;intracellular ribonucleoprotein complex;oxidation-reduction process	FAD-binding domain;FAD/NAD(P)-binding domain
AFLA_002180	3.3238	2.9208	-	-	-	-	hypothetical protein	-	-
AFLA_002200	-4.5463	-4.56256	-	-	-	-	esterase, putative	hydrolase activity	SGNH hydrolase-type esterase domain
AFLA_002210	-3.23675	-3.04844	-	-	-	-	hypothetical protein	proton-transporting ATP synthase complex, catalytic core F(1);ATP synthesis coupled proton transport;proton-transporting ATPase activity, rotational mechanism;proton-transporting ATP synthase activity, rotational mechanism;oxidative phosphorylation	Cupredoxin
AFLA_002220	-1.4551	-	-	-	-	-	proline permease, putative	integral component of membrane;amino acid transmembrane transporter activity;amino acid transmembrane transport	Amino acid/polyamine transporter I;Amino acid permease/ SLC12A domain
AFLA_002270	-3.70863	-	-	-	-	-	GPI anchored protein, putative	alginic acid catabolic process;poly(beta-D-mannuronate) lyase activity;periplasmic space;fructose metabolic process;mannose metabolic process	Chondroitin AC/alginate lyase;Alginate lyase domain
AFLA_002280	2.2725	2.19239	-	-1.01531	-1.00913	-	hypothetical protein	-	-
AFLA_002290	1.08272	1.02472	-	-	-	-	C2H2 transcription factor (AmdX), putative	regulation of transcription, DNA-templated;sequence-specific DNA binding;nucleus;zinc ion binding	Zinc finger C2H2-type;Transcription factor domain, fungi
AFLA_002340	-	1.21999	-	-	-	-	protein kinase regulator Ste50	regulation of secondary metabolite biosynthetic process;kinase activity;phosphorylation;sporocarp development involved in sexual reproduction;nuclear envelope;signal transduction;hyphal tip;protein binding	Ubiquitin-related domain;Sterile alpha motif/pointed domain;Ras-associating (RA) domain;Sterile alpha motif domain
AFLA_002400	-	-1.00406	-	-	-	-	hypothetical protein	-	-
AFLA_002410	-1.12998	-	-	-	-	-	integral membrane protein 25D9-6	integral component of membrane	Mpv17/PMP22
AFLA_002430	1.13463	1.06325	-	-	-	-	hypothetical protein	-	-
AFLA_002440	1.77473	2.24505	-	-1.14191	-1.1445	-	hypothetical protein	-	-
AFLA_002450	-1.48504	-1.69254	-	-2.15425	-1.87474	-	hypothetical protein	cellular response to osmotic stress	Protein of unknown function DUF1349
AFLA_002460	-2.0282	-3.22074	-	-2.64578	-4.81252	-	hypothetical protein	-	-
AFLA_002500	-1.60743	-1.33325	-	2.09966	2.3922	-	succinate:fumarate antiporter (Acr1), putative	transmembrane transport;translation initiation factor activity;integral component of membrane;ribosome;regulation of translational initiation	Mitochondrial substrate/solute carrier;Mitochondrial carrier domain;Mitochondrial carrier protein
AFLA_002580	1.36141	1.34332	-	-	-	-	hypothetical protein	-	-
AFLA_002590	1.79991	1.73616	-	-	-	-	MFS multidrug transporter, putative	integral component of membrane;hydrolase activity;transmembrane transport	Major facilitator superfamily domain;Major facilitator superfamily
AFLA_002620	2.03045	1.10778	-	3.00987	2.8944	-	endonuclease/exonuclease/phosphatase family protein	extracellular region;endonuclease activity;exonuclease activity	Endonuclease/exonuclease/phosphatase
AFLA_002630	3.25765	2.9177	-	-	-	-	hypothetical protein	-	-
AFLA_002640	1.21114	-	-	-	-	-	exo-polygalacturonase, putative	extracellular region;rhamnogalacturonan alpha-L-rhamnopyranosyl-(1->4)-alpha-D-galactopyranosyluronide lyase activity;polygalacturonase activity;rhamnogalacturonan acetylesterase activity;pectin catabolic process;starch metabolic process;sucrose metabolic process	Glycoside hydrolase, family 28;Pectin lyase fold;Pectin lyase fold/virulence factor
AFLA_002650	3.67537	3.67259	-	-	-	-	hypothetical protein	-	-
AFLA_002660	1.86969	2.74691	-	1.15975	2.21721	1.05746	hypothetical protein	-	Isoprenoid synthase domain
AFLA_002760	-	-1.26902	-	-	-	-	DUF1237 domain protein	integral component of membrane;extracellular region;metabolic process;catalytic activity;transmembrane transport	Six-hairpin glycosidase-like;Metal-independent alpha-mannosidase
AFLA_002820	-1.11351	-1.56459	-	-2.15543	-2.09871	-	Protein phosphatase 2C, putative	protein dephosphorylation;metal ion binding;protein serine/threonine phosphatase activity;protein serine/threonine phosphatase complex	Protein phosphatase 2C family;PPM-type phosphatase domain;PPM-type phosphatase, divalent cation binding
AFLA_002830	2.00965	-	-1.23404	-	-	-	alpha,alpha-trehalose-phosphate synthase subunit, putative	cellular response to hydrogen peroxide;alpha,alpha-trehalose-phosphate synthase (UDP-forming) activity;cellular response to heat;alpha,alpha-trehalose-phosphate synthase complex (UDP-forming);trehalose biosynthetic process;starch metabolic process;sucrose metabolic process	Glycosyl transferase, family 20
AFLA_002840	-4.45929	-3.39566	-	-4.05068	-1.68426	-	HHE domain protein	regulation of transcription from RNA polymerase II promoter;zinc ion binding;RNA polymerase II transcription factor activity, sequence-specific DNA binding;DNA binding;nucleus	Haemerythrin-like;HEAT, type 2
AFLA_002850	-	-	-	-3.74511	-3.06418	-	calcium binding protein Caleosin, putative	calcium ion binding	EF-Hand 1, calcium-binding site;Caleosin-related;EF-hand domain pair;EF-hand domain
AFLA_002860	1.15704	-	-	-2.1763	-1.84411	-	NAD binding Rossmann fold oxidoreductase, putative	oxidation-reduction process;oxidoreductase activity	NAD(P)-binding domain;Oxidoreductase, N-terminal
AFLA_002900	2.22825	1.85599	-	-	-	-	polyketide synthase, putative	metabolic process;transferase activity;phosphopantetheine binding	Polyketide synthase, phosphopantetheine-binding domain;Malonyl-CoA ACP transacylase, ACP-binding;Polyketide synthase, dehydratase domain;Acyl transferase/acyl hydrolase/lysophospholipase;S-adenosyl-L-methionine-dependent methyltransferase;Beta-ketoacyl synthase, C-terminal;Polyketide synthase, acyl transferase domain;Polyketide synthase, beta-ketoacyl synthase domain;Beta-ketoacyl synthase, N-ter…
AFLA_002910	3.96639	3.34927	-	1.06629	-	-	hypothetical protein	-	Lipocalin-like domain
AFLA_002920	3.08039	2.44242	-	6.13994	5.64297	-	flavonoid 3-hydroxylase, putative	heme binding;oxidoreductase activity, acting on paired donors, with incorporation or reduction of molecular oxygen;monooxygenase activity;iron ion binding;oxidation-reduction process	Cytochrome P450, conserved site;Cytochrome P450, E-class, group I;Cytochrome P450
AFLA_002940	1.4552	1.90584	-	-	-	-	glycosyl hydrolase, putative	regulation of transcription from RNA polymerase II promoter;zinc ion binding;RNA polymerase II transcription factor activity, sequence-specific DNA binding;mannan endo-1,6-alpha-mannosidase activity;carbohydrate catabolic process;nucleus	Six-hairpin glycosidase-like;Mannan endo-1,6-alpha-mannosidase;Glycoside hydrolase, family 76
AFLA_002980	3.59964	3.60159	-	-	-	-	N,N-dimethylglycine oxidase	sarcosine oxidase activity;oxidation-reduction process;glycine metabolic process;L-serine metabolic process;threonine metabolic process	FAD/NAD(P)-binding domain;FAD dependent oxidoreductase
AFLA_003050	1.08778	1.65571	-	-	-	-	RTA1 domain protein, putative	response to stress;integral component of membrane	RTA-like protein
AFLA_003090	3.1384	2.21925	-	-	-	-	hypothetical protein	-	-
AFLA_003100	4.43	3.30176	-1.12824	4.47457	4.58862	-	C2H2 finger domain protein, putative	metal ion binding	-
AFLA_003110	-2.11023	-2.67284	-	-	-	-	cyanate hydratase, putative	DNA binding;cyanate metabolic process;protein phosphorylation;ATP binding;protein serine/threonine kinase activity;cyanate hydratase activity;serine family amino acid metabolic process	Cyanate hydratase;Cyanate lyase, C-terminal;Lambda repressor-like, DNA-binding domain
AFLA_003120	-	-	-	1.97417	1.94573	-	hypothetical protein	arylformamidase activity;tryptophan catabolic process to kynurenine	Kynurenine formamidase
AFLA_003150	1.21867	-	-	-	-	-	hypothetical protein	zinc ion binding;DNA binding;nucleus;transcription, DNA-templated	Transcription factor domain, fungi
AFLA_003160	-3.14114	-4.97897	-	-	-	-	hypothetical protein	-	Protein of unknown function DUF3712
AFLA_003170	-	-	-	-5.06558	-4.82631	-	caffeine resistance protein, putative	transmembrane transport;integral component of membrane	Major facilitator superfamily domain;Major facilitator superfamily
AFLA_003220	-	-	-	-1.36855	-1.25032	-	phospholipase D (PLD), putative	phospholipase activity;phosphoric diester hydrolase activity;phospholipid catabolic process	Phospholipase D/Transphosphatidylase;Phospholipase D family
AFLA_003240	-	-	-	-1.4483	-1.10846	-	hypothetical protein	-	-
AFLA_003250	1.23912	-	-	-1.23207	-	-	hypothetical protein	-	Small subunit of serine palmitoyltransferase-like
AFLA_003270	2.92178	2.60276	-	-	-	-	DHHC zinc finger membrane protein	integral component of membrane;zinc ion binding;serine-type peptidase activity;protein-cysteine S-palmitoyltransferase activity;acid-amino acid ligase activity;vacuolar membrane;acyl-carrier-protein biosynthetic process	Palmitoyltransferase, DHHC domain
AFLA_003290	1.81954	2.21122	-	-	-	-	hypothetical protein	oxidoreductase activity;oxidation-reduction process	FAD/NAD(P)-binding domain
AFLA_003360	-1.64817	-1.98277	-	-1.43341	-1.11751	-	ankyrin repeat and socs box protein, putative	protein binding	Ankyrin repeat-containing domain;Ankyrin repeat
AFLA_003380	1.60119	2.28934	-	-	-	-	hypothetical protein	-	-
AFLA_003400	-	-	-	-2.04028	-1.70628	-	hypothetical protein	cytoplasm;ligase activity, forming carbon-nitrogen bonds;ATP binding;tRNA processing	-
AFLA_003500	-1.85684	-1.54504	-	-	-	-	thioesterase family protein	intracellular	Thioesterase domain;HotDog domain
AFLA_003510	1.02274	1.05696	-	-	-	-	hypothetical protein	-	-
AFLA_003520	1.97959	1.49747	-	-	-	-	hypothetical protein	-	-
AFLA_003650	2.31253	1.68562	-	-	-	-	uracil phosphoribosyltransferase	uracil phosphoribosyltransferase activity;pyrimidine nucleobase metabolic process;nucleoside metabolic process	Phosphoribosyltransferase-like
AFLA_003660	-1.35181	-1.2125	-	-	-1.0459	-	hypothetical protein	-	-
AFLA_003700	-1.50117	-1.64295	-	-	1.09522	-	mitochondrial cytochrome b2, putative	mitochondrial intermembrane space;metal ion binding;L-lactate dehydrogenase (cytochrome) activity;lactate metabolic process;FMN binding;heme binding;oxidation-reduction process;pyruvate metabolic process;obsolete electron transport	Alpha-hydroxy acid dehydrogenase, FMN-dependent;FMN-dependent dehydrogenase;Cytochrome b5, heme-binding site;Aldolase-type TIM barrel;Cytochrome b5-like heme/steroid binding domain;FMN-dependent alpha-hydroxy acid dehydrogenase, active site
AFLA_003710	2.13663	1.81984	-	-1.26467	-	-	hypothetical protein	-	-
AFLA_003730	-	-	-	-1.00303	-	-	ras-like GTP-binding protein, putative	GTP binding;small GTPase mediated signal transduction;protein transport;membrane;obsolete GTP catabolic process;intracellular	Small GTP-binding protein domain;P-loop containing nucleoside triphosphate hydrolase;Small GTPase superfamily
AFLA_003740	1.63158	1.50835	-	-	-	-	hypothetical protein	-	Protein of unknown function DUF3431
AFLA_003760	-1.69787	-1.7221	-	-1.26836	-1.04732	-	NACHT domain protein	protein binding	P-loop containing nucleoside triphosphate hydrolase;Tetratricopeptide-like helical domain;AAA+ ATPase domain
AFLA_003770	-	-	-	1.57664	-	-	ankyrin repeat-containing protein, putative	zinc ion binding;protein binding	Ankyrin repeat-containing domain;Zinc finger, ZZ-type;Ankyrin repeat
AFLA_003810	1.20178	-	-	-1.16926	-1.07926	-	endonuclease/exonuclease/phosphatase family protein	extracellular region;endonuclease activity;exonuclease activity	Jacalin-like lectin domain;Endonuclease/exonuclease/phosphatase
AFLA_003860	-4.01671	-3.99441	-	-3.87354	-4.13498	-	hypothetical protein	-	-
AFLA_003870	-	-	-	-1.4929	-1.42902	-	inositol polyphosphate phosphatase, putative	phosphatidylinositol dephosphorylation;protein binding	WD40 repeat;Endonuclease/exonuclease/phosphatase;WD40-repeat-containing domain;Inositol polyphosphate-related phosphatase;WD40/YVTN repeat-like-containing domain
AFLA_003900	1.04063	1.44266	-	-	-	-	RNA binding protein (Arp), putative	pyridoxal phosphate biosynthetic process;nucleic acid binding;catalytic activity;nucleotide binding;zinc ion binding	RNA recognition motif domain;Zinc finger, RanBP2-type
AFLA_003950	-	-	-	2.9011	2.83899	-	GNAT family acetyltransferase, putative	N-acetyltransferase activity;acyl-carrier-protein biosynthetic process	GNAT domain;Acyl-CoA N-acyltransferase
AFLA_003960	2.42302	4.07044	1.64742	3.5802	3.54668	-	hypothetical protein	calcium ion binding	EF-hand domain;EF-hand domain pair
AFLA_003970	-	-	-	-	4.46887	-	hypothetical protein	protein phosphorylation;siroheme biosynthetic process;oxidation-reduction process;precorrin-2 dehydrogenase activity;protein kinase activity;ATP binding	Protein kinase-like domain
AFLA_003980	-	-	-	1.2008	1.20403	-	cation efflux protein/ zinc transporter, putative	integral component of membrane;cation transmembrane transporter activity;cation transport;transmembrane transport	Cation efflux protein
AFLA_004020	-	-	-	-2.08325	-2.02422	-	hypothetical protein	methionine adenosyltransferase regulator activity;methionine adenosyltransferase complex;S-adenosylmethionine biosynthetic process	Ubiquitin-related domain;PH domain-like;NAD(P)-binding domain
AFLA_004030	-	-	-	-2.00188	-1.89047	-	hypothetical protein	extracellular polysaccharide biosynthetic process;coenzyme binding;oxidation-reduction process;dTDP-4-dehydrorhamnose reductase activity;nucleotide-sugar metabolic process;streptomycin biosynthetic process;polyketide biosynthetic process;methionine adenosyltransferase complex;methionine adenosyltransferase regulator activity;S-adenosylmethionine biosynthetic process	NAD(P)-binding domain;NAD-dependent epimerase/dehydratase
AFLA_004050	-1.42309	-1.07727	-	-	-	-	Mst3-like protein kinase, putative	flavin adenine dinucleotide binding;UDP-N-acetylmuramate dehydrogenase activity;protein phosphorylation;ATP binding;protein serine/threonine kinase activity;oxidation-reduction process;amino sugar metabolic process;serine family amino acid metabolic process	Protein kinase-like domain;Protein kinase domain;Protein kinase, ATP binding site
AFLA_004080	2.91386	2.38569	-	-	-	-	hypothetical protein	-	-
AFLA_004090	2.98757	2.51635	-	-	-	-	hypothetical protein	cell redox homeostasis	Thioredoxin domain;Thioredoxin-like fold
AFLA_004100	-	-1.78253	-1.06991	-	-	-	transesterase (LovD), putative	-	Beta-lactamase-related;Beta-lactamase/transpeptidase-like
AFLA_004110	1.93518	-	-1.50037	6.05396	5.64939	-	hypothetical protein	protein homooligomerization;protein binding	BTB/POZ domain;SKP1/BTB/POZ domain;Potassium channel tetramerisation-type BTB domain
AFLA_004120	-	-	-	1.12231	1.11913	-	hypothetical protein	-	Mycotoxin biosynthesis protein UstYa-like
AFLA_004140	-	3.07535	-	-	1.19391	1.1725	hypothetical protein	-	-
AFLA_004160	1.75625	1.63747	-	-2.8493	-1.90384	-	ankyrin repeat-containing protein, putative	carbon-sulfur lyase activity;metabolic process;protein binding	Glutathione-dependent formaldehyde-activating enzyme/centromere protein V;Ankyrin repeat-containing domain;Ankyrin repeat;Mss4-like;P-loop containing nucleoside triphosphate hydrolase
AFLA_004170	-2.14797	-1.71809	-	-	-	-	cyanamide hydratase, putative	metal ion binding;phosphoric diester hydrolase activity;metabolic process	HD/PDEase domain;HD domain;Cyanamide hydratase
AFLA_004190	1.60023	1.66642	-	-	-	-	hypothetical protein	-	-
AFLA_004220	1.45131	1.30154	-	-	-	-	FAD dependent oxidoreductase, putative	extracellular region;oxidoreductase activity;oxidation-reduction process	FAD/NAD(P)-binding domain;FAD dependent oxidoreductase
AFLA_004240	2.14378	-	-	-	-	-	hypothetical protein	-	-
AFLA_004250	-	-1.7487	-	-	-	-	zinc binding dehydrogenase, putative	zinc ion binding;oxidoreductase activity;oxidation-reduction process	GroES-like;Alcohol dehydrogenase, N-terminal;NAD(P)-binding domain;Alcohol dehydrogenase, C-terminal;Polyketide synthase, enoylreductase domain
AFLA_004260	-5.94828	-3.46772	-	-	2.96954	-	MFS transporter, putative	transmembrane transport;integral component of membrane;transporter activity	Sugar transporter, conserved site;Major facilitator superfamily domain;Major facilitator superfamily
AFLA_004270	-	-	-	1.26031	1.23449	-	hypothetical protein	transferase activity, transferring phosphorus-containing groups	Protein kinase-like domain;Aminoglycoside phosphotransferase
AFLA_004280	-	1.45887	-	-	-	-	C6 transcription factor, putative	regulation of transcription from RNA polymerase II promoter;zinc ion binding;RNA polymerase II transcription factor activity, sequence-specific DNA binding;nucleus	Fungal transcription factor;Zn(2)-C6 fungal-type DNA-binding domain
AFLA_004290	-1.06234	-2.22085	-	-	-	-	hypothetical protein	cellular metabolic process;transferase activity, transferring phosphorus-containing groups	Protein kinase-like domain;Aminoglycoside phosphotransferase
AFLA_004300	-5.32605	-6.23135	-	-	-	-	prenyltransferase, putative	alkaloid metabolic process;tryptophan dimethylallyltransferase activity	Aromatic prenyltransferase, DMATS-type;Aromatic prenyltransferase DMATS-type, fungi
AFLA_004350	-1.07172	-	-	-1.03623	-	-	phosphatidylserine decarboxylase family protein	phosphatidylserine decarboxylase activity;phospholipid biosynthetic process;glycine metabolic process;L-serine metabolic process;threonine metabolic process;glycerolipid metabolic process	Phosphatidylserine decarboxylase;Phosphatidylserine decarboxylase-related;Phophatidylserine decarboxylase
AFLA_004370	-	-	-	1.62885	1.42001	-	cytochrome P450 oxidoreductase, putative	heme binding;oxidoreductase activity, acting on paired donors, with incorporation or reduction of molecular oxygen;monooxygenase activity;iron ion binding;oxidation-reduction process	Cytochrome P450, E-class, group I;Cytochrome P450
AFLA_004400	-	-	-	-2.11509	-1.1816	-	trypsin Inhibitor like cysteine rich domain containing protein	-	Trypsin Inhibitor-like, cysteine rich domain
AFLA_004410	-	-	-	-	3.89824	-	hypothetical protein	-	-
AFLA_004420	4.19231	4.02327	-	-	1.051	-	phospholipase D precursor, putative	phospholipase D activity;phospholipid catabolic process;pathogenesis	PLC-like phosphodiesterase, TIM beta/alpha-barrel domain;Sphingomyelinase D/Phospholipase D
AFLA_004440	2.61413	3.54311	-	-	-	-	ABC multidrug transporter, putative	transmembrane transport;integral component of membrane;ATPase activity, coupled to transmembrane movement of substances;obsolete ATP catabolic process;ATP binding;plasma membrane	ABC transporter, conserved site;P-loop containing nucleoside triphosphate hydrolase;ABC transporter-like;AAA+ ATPase domain;ABC transporter type 1, transmembrane domain
AFLA_004450	3.78829	4.16822	-	-	-	-	nonribosomal peptide synthase, putative	amide biosynthetic process;phosphopantetheine binding;single-organism cellular process;secondary metabolite biosynthetic process;organic cyclic compound biosynthetic process;heterocycle biosynthetic process;catalytic activity;organonitrogen compound biosynthetic process	Polyketide synthase, phosphopantetheine-binding domain;AMP-dependent synthetase/ligase;Amino acid adenylation domain;AMP-binding, conserved site;Condensation domain;Phosphopantetheine binding ACP domain;Phosphopantetheine attachment site
AFLA_004460	4.754	4.73766	-	-	-	-	fatty acid desaturase family protein	fatty acid biosynthetic process;obsolete mycelium development;stearoyl-CoA 9-desaturase activity;iron ion binding;heme binding;integral component of membrane;endoplasmic reticulum;oxidation-reduction process	Fatty acid desaturase domain;Cytochrome b5, heme-binding site;Acyl-CoA desaturase;Cytochrome b5-like heme/steroid binding domain;Fatty acid desaturase type 1, conserved site;Acyl-CoA desaturase, haem/steroid binding domain-containing
AFLA_004470	4.52392	4.91912	-	-	-	-	hypothetical protein	anchored component of plasma membrane;fungal-type cell wall;cellular process;1,3-beta-glucanosyltransferase activity	-
AFLA_004480	-	-	-	-1.07694	-1.13474	-	endo-1,3(4)-beta-glucanase, putative	glucan endo-1,4-beta-glucanase activity, C-3 substituted reducing group;carbohydrate metabolic process;glucan endo-1,3-beta-glucanase activity, C-3 substituted reducing group	Glycoside hydrolase family 16;Concanavalin A-like lectin/glucanase domain
AFLA_004490	-1.21218	1.60202	2.8142	3.25579	-	-	hypothetical protein	-	-
AFLA_004500	-	-	-	-2.15916	-1.93535	-	potassium ion transporter (Trk1), putative	potassium ion transmembrane transporter activity;potassium ion transmembrane transport;integral component of plasma membrane;cellular potassium ion homeostasis	Cation transporter;Potassium/sodium transporter Trk/HKT
AFLA_004510	-3.42948	-3.20828	-	-	-	-	peroxidase, putative	peroxidase activity;obsolete peroxidase reaction;response to oxidative stress	Chloroperoxidase
AFLA_004520	-1.3743	-1.51161	-	-	-	-	alpha/beta hydrolase, putative	metabolic process;hydrolase activity	Alpha/beta hydrolase fold-1;Alpha/Beta hydrolase fold
AFLA_004540	-1.4894	-1.35392	-	-	-	-	hydrolase, carbon-nitrogen family, putative	nitrogen compound metabolic process;hydrolase activity, acting on carbon-nitrogen (but not peptide) bonds	Carbon-nitrogen hydrolase
AFLA_004570	1.29793	1.10743	-	1.64284	1.6941	-	hypothetical protein	-	Domain of unknown function DUF2236
AFLA_004580	-	-1.67545	-	-3.37849	-2.83574	-	Auxin Efflux Carrier superfamily	transmembrane transport;integral component of membrane	Membrane transport protein
AFLA_004640	-1.38095	-1.66718	-	-	-	-	hypothetical protein	-	Quinoprotein alcohol dehydrogenase-like superfamily
AFLA_004650	1.57535	1.37202	-	-1.03126	-	-	thiamine biosynthesis protein (Nmt1), putative	transmembrane transport;sodium ion transport;integral component of membrane;sodium;intracellular;thiamine biosynthetic process;regulation of pH;proton transport	NMT1/THI5 family;SsuA/THI5-like
AFLA_004660	-1.92931	-2.00747	-	-	-	-	glycogen synthase Gsy1, putative	ribosome;glycogen biosynthetic process;structural constituent of ribosome;glycogen (starch) synthase activity;translation;mitochondrion;ribosome biogenesis;starch metabolic process;sucrose metabolic process	Glycogen synthase
AFLA_004690	-2.40843	-2.95353	-	-3.68493	-2.97624	-	hypothetical protein	-	-
AFLA_004720	-1.46795	-1.00717	-	-	-	-	hypothetical protein	nucleic acid binding;RNA-DNA hybrid ribonuclease activity;regulation of RNA metabolic process	Ribonuclease H domain;Ribonuclease H-like domain
AFLA_004800	1.77983	1.87375	-	1.15486	-	-	arylsulfatase, putative	metabolic process;sulfuric ester hydrolase activity	Sulfatase, conserved site;Alkaline-phosphatase-like, core domain;Sulfatase, N-terminal;Alkaline phosphatase-like, alpha/beta/alpha
AFLA_004810	3.16584	4.1903	1.02446	-	-	-	nuclear pore glycoprotein p62, putative	-	-
AFLA_004820	3.33682	2.92762	-	-	-	-	hypothetical protein	N-acetyltransferase activity;acyl-carrier-protein biosynthetic process	GNAT domain;Acyl-CoA N-acyltransferase
AFLA_004830	-	-	-	-1.82574	-1.63071	-	endoplasmic reticulum-resident kdel protein, putative	-	Lipopolysaccharide-modifying protein
AFLA_004870	-1.21084	-1.08798	-	2.15531	1.72893	-	cytochrome P450, putative	heme binding;oxidoreductase activity, acting on paired donors, with incorporation or reduction of molecular oxygen;monooxygenase activity;iron ion binding;oxidation-reduction process	Cytochrome P450, conserved site;Cytochrome P450, E-class, group I;Cytochrome P450
AFLA_004890	-	-	-	-1.58649	-1.89972	-	hypothetical protein	sequence-specific DNA binding;transcription factor activity, sequence-specific DNA binding;regulation of transcription, DNA-templated;transcription factor complex	-
AFLA_004910	5.10695	4.69948	-	-1.75713	-	-	MFS multidrug transporter, putative	integral component of membrane;cytoplasm;transmembrane transport	Major facilitator superfamily domain;Major facilitator superfamily
AFLA_004960	2.51954	2.40949	-	2.30209	2.22235	-	antibiotic biosynthesis monooxygenase family protein	monooxygenase activity	Dimeric alpha-beta barrel;Antibiotic biosynthesis monooxygenase domain
AFLA_004970	-	1.20093	-	-	-	-	fatty acid elongase (Gns1), putative	fatty acid elongation, unsaturated fatty acid;sphingolipid biosynthetic process;vesicle-mediated transport;integral component of membrane;fatty acid elongase activity;fatty acid elongase complex;acyl-carrier-protein biosynthetic process	ELO family;ELO family, conserved site
AFLA_004980	5.54414	4.56454	-	-	-	-	hypothetical protein	-	-
AFLA_005010	4.305	3.92173	-	2.17429	1.80513	-	glucokinase regulator family protein, putative	kinase activity;carbon-oxygen lyase activity;carbohydrate metabolic process;carbohydrate binding;phosphorylation;isomerase activity;amino sugar catabolic process	Glucokinase regulatory protein, conserved site;Sugar isomerase (SIS);ATPase, BadF/BadG/BcrA/BcrD type
AFLA_005020	-	-	-	-	-1.11558	-	hypothetical protein	transmembrane transport;integral component of membrane	Major facilitator superfamily domain;Major facilitator superfamily
AFLA_005030	-1.01822	-	-	-	-	-	hypothetical protein	regulation of transcription from RNA polymerase II promoter;zinc ion binding;RNA polymerase II transcription factor activity, sequence-specific DNA binding;DNA binding;nucleus	Zn(2)-C6 fungal-type DNA-binding domain;Transcription factor domain, fungi
AFLA_005040	-1.79303	-2.14003	-	-2.07322	-1.99881	-	phenazine biosynthesis-like protein, putative	biosynthetic process;catalytic activity	Phenazine biosynthesis PhzF protein
AFLA_005070	-	-	-	4.2753	4.8316	-	alcohol dehydrogenase, putative	formaldehyde dehydrogenase activity;xylulose metabolic process;oxidation-reduction process;zinc ion binding;obsolete urea cycle intermediate metabolic process;methane metabolic process	Alcohol dehydrogenase, C-terminal;GroES-like;NAD(P)-binding domain;Alcohol dehydrogenase, N-terminal
AFLA_005100	2.25177	2.51792	-	3.23977	3.24324	-	hypothetical protein	-	-
AFLA_005110	1.02208	1.1533	-	1.36649	1.37141	-	hypothetical protein	-	-
AFLA_005120	-1.27022	-	-	-	-	-	sarcosine oxidase, putative	oxidoreductase activity;oxidation-reduction process;cellular nitrogen compound biosynthetic process	FAD/NAD(P)-binding domain;FAD dependent oxidoreductase
AFLA_005130	-1.11268	-1.13135	-	3.17364	2.77015	-	L-lysine 2,3-aminomutase, putative	catalytic activity;metabolic process	Aldolase-type TIM barrel;Heterokaryon incompatibility;Lysine-2,3-aminomutase/glutamate 2,3-aminomutase
AFLA_005150	-	-	-	-1.05348	-	-	hypothetical protein	-	-
AFLA_005180	-10.7459	-8.00984	-	-8.7103	-6.60788	-	AAA family ATPase, putative	ATP binding;nucleoside-triphosphatase activity;mitochondrial respiratory chain complex III assembly	ATPase, AAA-type, core;P-loop containing nucleoside triphosphate hydrolase;BCS1, N-terminal;AAA+ ATPase domain;ATPase, AAA-type, conserved site
AFLA_005210	-4.34837	-4.34996	-	-	-	-	hypothetical protein	-	Zinc finger, RING-type, conserved site
AFLA_005230	-4.76837	-	-	-	-	-	hypothetical protein	DNA binding;chromatin binding;chromatin	Homeobox domain-like
AFLA_005290	-	-	-	1.20893	1.20919	-	hypothetical protein	zinc ion binding;DNA binding;nucleus;transcription, DNA-templated	Transcription factor domain, fungi
AFLA_005360	-2.67185	-2.81895	-	-	-	-	hypothetical protein	flavin adenine dinucleotide binding;UDP-N-acetylmuramate dehydrogenase activity;oxidation-reduction process;amino sugar metabolic process	Berberine/berberine-like;CO dehydrogenase flavoprotein-like, FAD-binding, subdomain 2;FAD-binding, type 2;FAD-binding, type 2, subdomain 1;FAD linked oxidase, N-terminal
AFLA_005390	-5.94451	-5.44084	-	-	-	-	hypothetical protein	transferase activity, transferring acyl groups;hydrolase activity	Alpha/Beta hydrolase fold;Xaa-Pro dipeptidyl-peptidase-like domain
AFLA_005400	-1.95524	-2.19795	-	-	-	-	ankyrin repeat-containing protein, putative	protein binding	Ankyrin repeat-containing domain;Ankyrin repeat
AFLA_005410	-1.87575	-1.93968	-	-	-	-	5-AMP-activated protein kinase, putative	cellular response to DNA damage stimulus;protein kinase activity;protein phosphorylation;ATP binding;protein binding	P-loop containing nucleoside triphosphate hydrolase;Calcium/calmodulin-dependent/calcium-dependent protein kinase;Ankyrin repeat;Protein kinase domain;AAA+ ATPase domain;Ankyrin repeat-containing domain;Protein kinase-like domain
AFLA_005420	-4.72258	-4.72417	-	-	-	-	hypothetical protein	nucleoside metabolic process;catalytic activity	Nucleoside phosphorylase domain
AFLA_005430	-	-	-	2.25478	2.1065	-	hypothetical protein	-	Bacteriophage T5, Orf172 DNA-binding
AFLA_005440	-2.10212	-	-	-	1.28945	-	nonribosomal peptide synthase, putative	brevianamide F biosynthetic process;ligase activity;fumitremorgin B biosynthetic process;phosphopantetheine binding	Polyketide synthase, phosphopantetheine-binding domain;AMP-dependent synthetase/ligase;Amino acid adenylation domain;AMP-binding, conserved site;Condensation domain;Phosphopantetheine binding ACP domain;Phosphopantetheine attachment site
AFLA_005450	-	-	-	-	1.46534	-	hypothetical protein	-	SAM-dependent methyltransferase, EsaF-type, putative;Methyltransferase EgtD-like;Histidine-specific methyltransferase, SAM-dependent
AFLA_005460	-3.51018	-1.92407	-	-	-	-	cytochrome P450, putative	heme binding;oxidoreductase activity, acting on paired donors, with incorporation or reduction of molecular oxygen;monooxygenase activity;iron ion binding;oxidation-reduction process	Cytochrome P450, E-class, group IV;Cytochrome P450
AFLA_005490	1.08149	-	-	-	-	-	nADP transhydrogenase, putative	NAD(P)+ transhydrogenase (AB-specific) activity;NADP binding;NAD(P)+ transhydrogenase (B-specific) activity;proton transport;integral component of membrane;oxidation-reduction process;nicotinamide metabolic process;nicotinate nucleotide metabolic process	Alanine dehydrogenase/NAD(P) transhydrogenase, conserved site-1;Alanine dehydrogenase/pyridine nucleotide transhydrogenase, N-terminal
AFLA_005500	3.60141	3.63683	-	-1.0151	-	-	hypothetical protein	integral component of membrane;amino acid transmembrane transporter activity;amino acid transmembrane transport	-
AFLA_005510	3.08379	3.11307	-	-	-	-	amino acid permease, putative	integral component of membrane;amino acid transmembrane transporter activity;amino acid transmembrane transport	Amino acid/polyamine transporter I
AFLA_005520	1.19485	1.19969	-	-	-	-	C6 transcription factor, putative	RNA polymerase II transcription factor activity, sequence-specific DNA binding;regulation of transcription from RNA polymerase II promoter;nucleus;zinc ion binding	Fungal transcription factor;Zn(2)-C6 fungal-type DNA-binding domain
AFLA_005530	2.66557	2.41338	-	1.04436	-	-	glutathione-S-transferase theta, GST, putative	transferase activity	Glutathione S-transferase, C-terminal;Glutathione S-transferase, C-terminal-like
AFLA_005540	2.34425	2.49079	-	-	-	-	sugar transporter, putative	integral component of membrane;substrate-specific transmembrane transporter activity;transmembrane transport;carbohydrate transport	Sugar/inositol transporter;Major facilitator superfamily domain;Sugar transporter, conserved site;Major facilitator, sugar transporter-like
AFLA_005550	2.31741	2.23866	-	1.06012	-	-	hypothetical protein	arylformamidase activity;tryptophan catabolic process to kynurenine	Kynurenine formamidase
AFLA_005560	4.85404	4.67039	-	1.84686	1.59626	-	integral membrane protein, putative	-	-
AFLA_005570	-	-	-	-	1.0423	-	oxidoreductase, short-chain dehydrogenase/reductase family	oxidation-reduction process;oxidoreductase activity	Short-chain dehydrogenase/reductase SDR;NAD(P)-binding domain
AFLA_005630	-	-	-	2.26756	2.0483	-	hypothetical protein	-	-
AFLA_005650	1.59332	1.76158	-	-	-	-	choline transport protein Ctr, putative	integral component of membrane;amino acid transmembrane transporter activity;amino acid transmembrane transport	Amino acid/polyamine transporter I
AFLA_005660	-	1.2899	-	-	-	-	hypothetical protein	-	Domain of unknown function DUF1996
AFLA_005690	1.65332	1.48125	-	-	-	-	LCCL domain protein	Golgi vesicle transport;SNAP receptor activity;SNARE complex;vesicle fusion;retrograde transport, endosome to Golgi;intracellular protein transport;integral component of membrane	LCCL domain
AFLA_005700	2.46173	2.25619	-	2.56956	2.71646	-	aromatic amino acid aminotransferase, putative	pyridoxal phosphate binding;biosynthetic process;transaminase activity	Pyridoxal phosphate-dependent transferase, major region, subdomain 1;Pyridoxal phosphate-dependent transferase, subdomain 2;Pyridoxal phosphate-dependent transferase;Aminotransferase, class I/classII
AFLA_005720	-	-	-	-1.30426	-1.01742	-	hypothetical protein	-	-
AFLA_005740	2.53407	2.65471	-	-	-	-	C6 transcription factor, putative	regulation of transcription from RNA polymerase II promoter;zinc ion binding;RNA polymerase II transcription factor activity, sequence-specific DNA binding;DNA binding;nucleus	Zn(2)-C6 fungal-type DNA-binding domain;Transcription factor domain, fungi
AFLA_005790	-	1.06049	-	-	-	-	hypothetical protein	-	-
AFLA_005830	-1.97208	-	-	-3.19939	-	-	cytochrome P450 monooxygenase SirB-like, putative	monooxygenase activity;iron ion binding;heme binding;oxidoreductase activity, acting on paired donors, with incorporation or reduction of molecular oxygen;oxidation-reduction process	Cytochrome P450, E-class, group IV;Cytochrome P450
AFLA_005840	-1.09939	-2.08852	-	-	-	-	hypothetical protein	nucleic acid binding;intracellular;nuclear-transcribed mRNA catabolic process;5'-3' exonuclease activity;arylformamidase activity;tryptophan catabolic process to kynurenine	Kynurenine formamidase
AFLA_005880	-	-	-	-1.24206	-	-	hypothetical protein	-	-
AFLA_005890	1.02878	1.15626	-	-1.07798	-	-	hypothetical protein	-	-
AFLA_005930	-	-1.20808	-	-	-	-	disease resistance protein Aig2, putative	-	Gamma-glutamylcyclotransferase, AIG2-like;Gamma-glutamyl cyclotransferase-like
AFLA_005950	-	-	-	-1.22938	-	-	stress response RCI peptide, putative	intracellular organelle;integral component of membrane;nucleotide binding	Proteolipid membrane potential modulator
AFLA_005960	1.66666	1.60153	-	-	-	-	pyruvate dehydrogenase kinase, putative	proton-transporting ATPase activity, rotational mechanism;[3-methyl-2-oxobutanoate dehydrogenase (acetyl-transferring)] kinase activity;proton-transporting ATP synthase activity, rotational mechanism;ATP synthesis coupled proton transport;mitochondrial proton-transporting ATP synthase complex, catalytic core F(1);ATP binding;oxidative phosphorylation;3-methyl-2-oxobutanoate dehydrogenase (lipoami…	Branched-chain alpha-ketoacid dehydrogenase kinase/Pyruvate dehydrogenase kinase, N-terminal;Histidine kinase-like ATPase, C-terminal domain
AFLA_005990	-2.37247	-2.36149	-	-	-	-	hypothetical protein	-	-
AFLA_006000	-2.36639	-2.75233	-	-	-	-	hypothetical protein	-	-
AFLA_006010	-2.84073	-2.94997	-	-	-1.69282	-	hypothetical protein	-	-
AFLA_006020	-3.10587	-	-	-1.8762	-	-	hypothetical protein	-	-
AFLA_006040	2.49011	2.47041	-	-5.15512	-4.73833	-	hypothetical protein	-	-
AFLA_006050	2.49705	2.36968	-	-1.3682	-1.03869	-	hypothetical protein	-	-
AFLA_006080	-	-	-	-	-3.37793	-	hypothetical protein	-	-
AFLA_006100	-1.44609	-1.59928	-	-	-	-	HypA-like protein, putative	-	Domain of unknown function DUF4243
AFLA_006110	-	-	-	-1.12337	-1.00809	-	hypothetical protein	-	-
AFLA_006130	-1.20655	-1.34296	-	-	-	-	NADH pyrophosphatase, putative	metal ion binding;peroxisome;hydrolase activity	NUDIX hydrolase domain;NUDIX hydrolase, conserved site;NADH pyrophosphatase-like, N-terminal;NUDIX hydrolase domain-like;Zinc ribbon, NADH pyrophosphatase
AFLA_006140	-1.15853	-	-	-	-	-	hypothetical protein	DNA binding;nuclear chromosome, telomeric region;telomere maintenance	Telomeric single stranded DNA binding POT1/Cdc13;Nucleic acid-binding, OB-fold
AFLA_006170	-1.62158	-1.28245	-	-	-	-	polyketide synthetase PksP	pathogenesis;complement binding;asexual spore wall assembly;hydrolase activity, acting on ester bonds;spermidine biosynthetic process;response to host;melanin biosynthetic process;transferase activity, transferring acyl groups;adenosylmethionine decarboxylase activity;arginine metabolic process;proline metabolic process;phosphopantetheine binding	Polyketide synthase, phosphopantetheine-binding domain;Starter unit:ACP transacylase;Malonyl-CoA ACP transacylase, ACP-binding;Polyketide synthase, dehydratase domain;Alpha/Beta hydrolase fold;Acyl transferase/acyl hydrolase/lysophospholipase;Beta-ketoacyl synthase, C-terminal;Polyketide synthase, acyl transferase domain;Polyketide synthase, beta-ketoacyl synthase domain;Beta-ketoacyl synthase, a…
AFLA_006210	-1.91467	-1.59336	-	-	-	-	SH3 domain protein (Cyk3), putative	protein binding	Variant SH3 domain;SH3 domain;Transglutaminase-like
AFLA_006230	-1.43847	-1.81212	-	-	-	-	1-aminocyclopropane-1-carboxylate deaminase, putative	hydrolase activity	1-aminocyclopropane-1-carboxylate deaminase/D-cysteine desulfhydrase;Tryptophan synthase beta subunit-like PLP-dependent enzyme
AFLA_006350	-	-	-	1.80293	1.42844	-	thioredoxin reductase, putative	extracellular region;oxidation-reduction process;flavin-linked sulfhydryl oxidase activity	FAD/NAD(P)-binding domain;Pyridine nucleotide-disulphide oxidoreductase, class-II
AFLA_006360	-	-	-	-1.7269	-1.30566	-	plasma membrane H(+)ATPase, putative	proton transport;hydrogen-exporting ATPase activity, phosphorylative mechanism;metal ion binding;ATP biosynthetic process;integral component of membrane;obsolete ATP catabolic process;ATP binding;oxidative phosphorylation	P-type ATPase;Cation-transporting P-type ATPase, N-terminal;P-type ATPase, phosphorylation site;P-type ATPase, cytoplasmic domain N;P-type ATPase, subfamily IIIA;P-type ATPase, A domain;P-type ATPase, transmembrane domain;HAD-like domain
AFLA_006420	-1.4032	-1.63344	-	-	-	-	Cdc48-dependent protein degradation adaptor protein (Shp1), putative	protein binding	SEP domain;Ubiquitin-related domain;UBA-like;UBX domain
AFLA_006460	-1.96984	-1.90397	-	-	-	-	hypothetical protein	-	-
AFLA_006560	-	-	-	-2.65348	-2.12167	-	hypothetical protein	-	-
AFLA_006570	-	-	-	-1.28591	-1.04226	-	isopenicillin N-CoA epimerase, putative	alpha-methylacyl-CoA racemase activity;metabolic process	CoA-transferase family III domain;CoA-transferase family III
AFLA_006590	-	-	-	-1.40434	-1.1189	-	class III chitinase ChiA1	chitinase activity;carbohydrate metabolic process;chitin catabolic process;autolysis;membrane;cell wall macromolecule catabolic process	Glycoside hydrolase superfamily;Protein of unknown function DUF963
AFLA_006610	-1.81857	-1.7087	-	-	-	-	lipase, putative	triglyceride lipase activity;lipid catabolic process;glycerolipid metabolic process	Alpha/Beta hydrolase fold;Alpha/beta hydrolase fold-3
AFLA_006620	1.64694	1.65753	-	-	-	-	ferrooxidoreductase Fet3, putative	hydroquinone;copper ion binding;oxidation-reduction process;cellular response to iron ion starvation	Multicopper oxidases, conserved site;Multicopper oxidase, type 2;Multicopper oxidase, type 3;Cupredoxin;Multicopper oxidase, type 1;Multicopper oxidase, copper-binding site
AFLA_006630	2.17334	1.89011	-	-	-	-	high-affinity iron transporter FtrA	cellular response to iron ion starvation;high-affinity iron permease complex;high-affinity iron ion transmembrane transport;iron ion transmembrane transporter activity	Iron permease FTR1/Fip1/EfeU
AFLA_006640	-1.0504	-	-	-	-	-	spindle pole body associated protein SnaD, putative	-	-
AFLA_006730	-1.66365	-1.74628	-	-1.49848	-	-	alcohol dehydrogenase, putative	zinc ion binding;oxidoreductase activity;oxidation-reduction process	GroES-like;Alcohol dehydrogenase, N-terminal;Alcohol dehydrogenase, zinc-type, conserved site
AFLA_006750	-1.08469	-1.20787	-	-	-	-	vacuolar aspartyl aminopeptidase Lap4, putative	pseudouridine synthase activity;metalloaminopeptidase activity;RNA binding;pseudouridine synthesis;fungal-type vacuole;extracellular region;proteolysis;zinc ion binding;RNA processing	Peptidase M18
AFLA_006760	-	-	-	-2.22846	-2.0258	-	integral membrane protein, putative	-	-
AFLA_006770	1.02485	-	-	-1.09928	-1.15216	-	proteasome maturation ans ribosome synthesis protein Nop10, putative	proteasome complex;endoribonuclease activity;ribosomal small subunit biogenesis;cleavage involved in rRNA processing	Nin one binding (NOB1) Zn-ribbon-like;Ribonuclease Nob1, eukaryote;Ribonuclease, PIN domain
AFLA_006890	-1.03915	-1.00814	-	-	-	-	SIR2 family histone deacetylase, putative	NAD+ binding	Sirtuin family;Sirtuin family, catalytic core small domain;DHS-like NAD/FAD-binding domain;Sirtuin family, catalytic core domain
AFLA_006970	1.09042	-	-	-	-	-	hypothetical protein	GTP binding;cell cycle	P-loop containing nucleoside triphosphate hydrolase
AFLA_007040	1.49056	1.18374	-	-	-	-	homocysteine synthase CysD	'de novo' L-methionine biosynthetic process;cysteine biosynthetic process via cystathionine;transsulfuration;cystathionine beta-lyase activity;pyridoxal phosphate binding;cysteine synthase activity;cystathionine gamma-lyase activity;O-acetylhomoserine aminocarboxypropyltransferase activity;cysteine biosynthetic process from serine;cysteine synthase complex	Pyridoxal phosphate-dependent transferase, subdomain 2;Pyridoxal phosphate-dependent transferase, major region, subdomain 1;Cys/Met metabolism, pyridoxal phosphate-dependent enzyme;Pyridoxal phosphate-dependent transferase;O-acetylhomoserine/O-acetylserine sulfhydrylase
AFLA_007070	-1.89206	-1.74452	-	-	-	-	AMP-binding enzyme, putative	long-chain fatty acid-CoA ligase activity;peroxisome;long-chain fatty acid metabolic process	AMP-dependent synthetase/ligase;AMP-binding, conserved site
AFLA_007090	1.64849	1.27921	-	-	-	-	WW domain protein, putative	protein binding	WW domain
AFLA_007110	-1.51126	-1.73873	-	-	-	-	peroxisomal membrane protein Pmp47, putative	integral component of membrane;transport	Mitochondrial substrate/solute carrier;Mitochondrial carrier domain
AFLA_007170	-	-1.94958	-	-3.57762	-3.32044	-	Pumilio-family RNA binding repeat domain protein	RNA binding	Armadillo-type fold;Armadillo-like helical;Pumilio RNA-binding repeat;Pumilio homology domain
AFLA_007370	-6.32494	-6.32653	-	-6.21287	-6.47431	-	hypothetical protein	regulation of transcription from RNA polymerase II promoter;zinc ion binding;RNA polymerase II transcription factor activity, sequence-specific DNA binding;DNA binding;nucleus	Zn(2)-C6 fungal-type DNA-binding domain;Transcription factor domain, fungi
AFLA_007400	4.54404	4.18186	-	-	-	-	hypothetical protein	-	Phytanoyl-CoA dioxygenase;Isopenicillin N synthase-like
AFLA_007450	-	-	-1.26854	-	-	-	O-methyltransferase, putative	O-methyltransferase activity;methylation	O-methyltransferase, family 2;Winged helix-turn-helix DNA-binding domain;S-adenosyl-L-methionine-dependent methyltransferase;O-methyltransferase COMT-type
AFLA_007460	1.45528	-	-1.14089	-1.84918	-1.79093	-	cytochrome P450, putative	heme binding;oxidoreductase activity, acting on paired donors, with incorporation or reduction of molecular oxygen;monooxygenase activity;iron ion binding;oxidation-reduction process	Cytochrome P450, E-class, group I;Cytochrome P450
AFLA_007470	4.87727	3.36555	-1.51172	-2.11854	-1.97921	-	cytochrome P450, putative	heme binding;oxidoreductase activity, acting on paired donors, with incorporation or reduction of molecular oxygen;monooxygenase activity;iron ion binding;oxidation-reduction process	Cytochrome P450, E-class, group IV;Cytochrome P450
AFLA_007480	-	-	-	-2.98247	-3.16573	-	hypothetical protein	-	-
AFLA_007560	-5.05326	-1.90532	-	-1.86891	-1.28627	-	F5/8 type C domain protein	extracellular region	N-acetylglucosaminyl phosphatidylinositol deacetylase-related;Putative deacetylase LmbE-like domain;Galactose-binding domain-like
AFLA_007600	-1.29074	-	1.21837	-1.24197	-	-	oligopeptide transporter, putative	oligopeptide transmembrane transporter activity;tripeptide transporter activity;glutathione transmembrane transport	Oligopeptide transporter, OPT superfamily
[truncated: 5,369 more rows]

## Sheet: Supplemental table 2
Table S2. Genes upregulated in Co-cultures compared to Tox 53 and Non-tox 17.
					30 h 1			72 h
[truncated: 34 more rows]
